# Supplementary material for: Discovery of potential imaging and therapeutic targets for severe inflammation in COVID-19 patients
Source: Sci Rep. 2021 Jul 8;11:14151. doi: 10.1038/s41598-021-93743-2 (PMC8266867; doi:10.1038/s41598-021-93743-2)
Supplement: Supplementary file 2 — Supplementary Information 2. [file 41598_2021_93743_MOESM2_ESM.xlsx]

## Sheet: Sheet1
Supplementary Table S1. Markers of macrophage subtypes associated with COVID-19
GeneTarget	p_val	avg_log2FC	pct.1	pct.2	p_val_adj	cluster	surfaceome	PETdiracDB	PET_DIRAC_DB_Tracer	BindingDB_ID	BindingDB_SMILES
CCL8	0	2.24267	0.768	0.288	0	M01
CCL7	0	2.22934	0.671	0.206	0	M01
CCL2	0	2.17835	0.916	0.391	0	M01				14027	O=S(=O)(N1CCCNCC1)c1cccc2cnccc12
CXCL10	0	2.17113	0.84	0.374	0	M01
S100A8	0	2.1629	0.948	0.645	0	M01
S100A12	0	2.04027	0.412	0.082	0	M01
IL1RN	0	1.90978	0.869	0.43	0	M01
APOBEC3A	0	1.90223	0.815	0.304	0	M01
S100A9	0	1.85323	0.921	0.71	0	M01
FCN1	0	1.81461	0.74	0.2	0	M01
TIMP1	0	1.64805	0.921	0.626	0	M01
CXCL11	0	1.6366	0.488	0.169	0	M01
DEFB1	0	1.60262	0.723	0.322	0	M01
MAFB	0	1.51739	0.857	0.411	0	M01
TNFSF10	0	1.50051	0.87	0.513	0	M01
VAMP5	0	1.46375	0.859	0.471	0	M01
TYMP	0	1.45228	0.972	0.797	0	M01				20079	Clc1c(CN2CCCC2=N)[nH]c(=O)[nH]c1=O
VCAN	0	1.44142	0.464	0.128	0	M01
RSAD2	0	1.40603	0.903	0.514	0	M01
CD300E	0	1.34752	0.541	0.143	0	M01	surface
DUSP6	0	1.34727	0.679	0.283	0	M01				22851	O=C1C=Cc2ccccc2C1=O
CALHM6	0	1.32543	0.653	0.282	0	M01
IFIT1	0	1.2993	0.893	0.541	0	M01
ATF5	0	1.29405	0.648	0.275	0	M01
ISG15	0	1.29186	0.978	0.806	0	M01
IFIT2	0	1.28689	0.892	0.548	0	M01
IFITM3	0	1.28555	0.982	0.768	0	M01
IFIT3	0	1.27435	0.935	0.624	0	M01
GBP1	0	1.26124	0.891	0.555	0	M01
IDO1	0	1.2418	0.514	0.178	0	M01				17467	Brc1cccc(c1)-c1c[nH]nn1
CCR1	0	1.23798	0.794	0.395	0	M01	surface			25351	Cc1nnc(o1)C(=O)NC(C)(C)c1nc(C(=O)NCc2ccc(F)cc2)c(O)c(=O)n1C
NCF1	0	1.22359	0.764	0.462	0	M01				32331	O=c1c2c(csc2nc2c3ccccc3c(NCCN3CCOCC3)nn12)-c1ccccc1
SGK1	0	1.21128	0.815	0.431	0	M01				2579	CN[C@@H]1C[C@H]2O[C@@](C)([C@@H]1OC)n1c3ccccc3c3c4CNC(=O)c4c4c5ccccc5n2c4c13
HPSE	0	1.20249	0.523	0.159	0	M01				50147526	OC(=O)c1ccc2C(=O)N(C(=O)c2c1)c1cccc(c1)-c1nc2ccccc2o1
FOS	0	1.17378	0.848	0.527	0	M01
WARS	0	1.16868	0.743	0.488	0	M01
MARCKS	0	1.151	0.736	0.344	0	M01
EMP1	0	1.13912	0.63	0.248	0	M01	surface
TNFSF13B	0	1.13835	0.872	0.512	0	M01	surface
MX1	0	1.1276	0.921	0.623	0	M01
LILRA5	0	1.12094	0.509	0.184	0	M01	surface
GCH1	0	1.11405	0.633	0.286	0	M01
MT2A	0	1.10064	0.965	0.782	0	M01
C15orf48	0	1.09682	0.827	0.474	0	M01
IL1R2	0	1.0877	0.405	0.124	0	M01	surface
FPR1	0	1.07909	0.653	0.315	0	M01	surface			37621	Cc1[nH]n2c(nc3CCCc3c2=O)c1-c1ccc(Cl)cc1
HAMP	0	1.07139	0.228	0.095	0	M01
LYN	0	1.06108	0.803	0.458	0	M01				21	COc1cc2c(Nc3ccc(Br)cc3F)ncnc2cc1OCC1CCN(C)CC1
CTSL	0	1.06065	0.968	0.722	0	M01				12311	CC(C)(C)NC(=O)N[C@H](C(=O)N1C[C@H]2[C@@H]([C@H]1C(=O)NC(CC1CCC1)C(=O)C(N)=O)C2(C)C)C(C)(C)C
BCL2A1	0	1.05655	0.918	0.615	0	M01				29615	COc1cccc2C3C=CCC3C(Nc12)C(O)=O
KLF6	0	1.05103	0.955	0.716	0	M01
RGL1	0	1.04255	0.597	0.207	0	M01
IFI27	0	1.03771	0.834	0.667	0	M01
LILRB2	0	1.02364	0.576	0.234	0	M01	surface
CCL3	0	1.00683	0.8	0.371	0	M01
ANKRD22	0	0.998953	0.502	0.16	0	M01
PTPRE	0	0.997459	0.649	0.329	0	M01
LILRB1	0	0.995171	0.559	0.258	0	M01	surface
GLUL	0	0.989727	0.948	0.752	0	M01				85288	CP([O-])(=O)CCC([NH3+])C([O-])=O
IFI30	0	0.989107	0.932	0.637	0	M01
SLC25A37	0	0.977635	0.532	0.223	0	M01
IFNGR2	0	0.976373	0.645	0.366	0	M01	surface
CTSB	0	0.970757	0.976	0.802	0	M01				16509	[H][C@@]1(O[C@]1([H])C(=O)N[C@@H]([C@@H](C)CC)C(=O)N1CCC[C@H]1C(O)=O)C(=O)NCCC
SRGN	0	0.970613	0.991	0.898	0	M01
ACTB	0	0.970552	0.999	0.984	0	M01
MX2	0	0.964806	0.8	0.477	0	M01
SSB	0	0.941455	0.792	0.547	0	M01
IL4I1	0	0.941112	0.545	0.232	0	M01
RIN2	0	0.940245	0.497	0.217	0	M01
ACSL1	0	0.937293	0.66	0.364	0	M01
PLEK	0	0.934042	0.816	0.533	0	M01
NAMPT	0	0.933433	0.857	0.578	0	M01				81395	O=C(NCCCCC1CCN(CC1)C(=O)c1ccccc1)\C=C\c1cccnc1
DDX58	0	0.92062	0.641	0.35	0	M01
HERC5	0	0.920538	0.761	0.463	0	M01
LAP3	0	0.907821	0.855	0.599	0	M01				23971	CC(C)C[C@H](NC(=O)[C@@H](O)[C@H](N)Cc1ccccc1)C(O)=O
CDKN1A	0	0.902001	0.721	0.404	0	M01				50410003	COc1cc(cc(OC)c1OC)-c1nc2sc3CCCCc3c2c(=O)[nH]1
TPM4	0	0.900305	0.804	0.533	0	M01
EPSTI1	0	0.898432	0.836	0.573	0	M01
GBP4	0	0.898249	0.702	0.41	0	M01
SAT1	0	0.893302	0.992	0.919	0	M01				45440	NC(=N)c1ccc(OCCCCCOc2ccc(cc2)C(N)=N)cc1
NFKBIA	0	0.886225	0.847	0.559	0	M01				36894	O=S1(=O)Nc2c(ccc3cccnc23)-c2ccccc12
CKAP4	0	0.88151	0.438	0.161	0	M01
DYNLT1	0	0.874895	0.843	0.622	0	M01
ZFP36	0	0.874686	0.799	0.546	0	M01
H3F3B	0	0.870244	0.987	0.908	0	M01
FGL2	0	0.869457	0.515	0.215	0	M01
KCTD12	0	0.867193	0.654	0.387	0	M01
CLU	0	0.866604	0.447	0.134	0	M01
GBP5	0	0.864423	0.678	0.369	0	M01
NINJ1	0	0.859139	0.681	0.383	0	M01
SH3BGRL3	0	0.851593	0.99	0.947	0	M01
B4GALT5	0	0.844741	0.575	0.293	0	M01
FPR2	0	0.834809	0.409	0.142	0	M01	surface			21692	CC(C)c1c(NC(=O)Nc2ccc(Cl)cc2)c(=O)n(-c2ccccc2)n1C
CYBB	0	0.826484	0.727	0.46	0	M01	surface			42323	CC(=O)c1ccc2Sc3ccccc3Nc2c1
GNG5	0	0.826476	0.963	0.822	0	M01
MS4A6A	0	0.822705	0.678	0.406	0	M01	surface
SERPINB9	0	0.821695	0.394	0.163	0	M01
NEXN	0	0.819352	0.451	0.216	0	M01
ANPEP	0	0.817659	0.444	0.225	0	M01	surface			23971	CC(C)C[C@H](NC(=O)[C@@H](O)[C@H](N)Cc1ccccc1)C(O)=O
IFIH1	0	0.815479	0.696	0.412	0	M01
AQP9	0	0.814113	0.632	0.306	0	M01	surface
CCL3L1	0	0.813622	0.67	0.288	0	M01
LILRB4	0	0.808295	0.64	0.34	0	M01
PHLDA2	0	0.807802	0.453	0.208	0	M01
SPP1	0	0.805501	0.436	0.212	0	M01
DUSP1	0	0.802731	0.855	0.534	0	M01				28879	OS(=O)(=O)CCN1C(=S)S\C(=C/c2cn(nc2-c2ccc(OCc3ccc(Cl)cc3)cc2)-c2ccccc2)C1=O
BAZ1A	0	0.80124	0.677	0.436	0	M01
SPHK1	0	0.79806	0.483	0.174	0	M01				50041978	Cc1cc(CS(=O)(=O)c2ccccc2)cc(OCc2ccc(CN3CCC[C@@H]3CO)cc2)c1
S100A10	0	0.798037	0.977	0.905	0	M01
FCGR1A	0	0.794905	0.727	0.479	0	M01	surface
ISG20	0	0.794054	0.848	0.54	0	M01
CD163	0	0.792655	0.741	0.485	0	M01	surface
RNF19B	0	0.791938	0.481	0.227	0	M01
CD14	0	0.788141	0.654	0.421	0	M01	surface
CYP1B1	0	0.787476	0.269	0.092	0	M01				7458	Oc1ccc(cc1)-c1cc(=O)c2c(O)cc(O)cc2o1
IFI35	0	0.774739	0.753	0.51	0	M01
SIGLEC1	0	0.771407	0.625	0.324	0	M01	surface
DSE	0	0.771062	0.562	0.302	0	M01
RNASE2	0	0.77098	0.313	0.071	0	M01
TLR2	0	0.770342	0.504	0.209	0	M01	surface			50147581	CCCCCCCCCCCCCC(O)=O
HAVCR2	0	0.765742	0.632	0.369	0	M01	surface
FOSB	0	0.765106	0.467	0.208	0	M01
TGFB1	0	0.76275	0.666	0.432	0	M01				50184872	O=C(NC1CCOCC1)c1ccc(cc1)-c1cc(ccn1)-c1c[nH]nc1-c1ccccn1
UPP1	0	0.750522	0.724	0.512	0	M01				50443010	Cc1cc(O)[nH]c(=O)c1C#N
HIF1A	0	0.743281	0.671	0.419	0	M01		HIF1A	4-[18F]fluorobenzoyl)norbiotinamide, [18F]fluoro-azomycinarabino-furanoside	48235	CN(C)c1nc(nnc1-c1ccccc1)-c1ccccn1
SDS	0	0.742428	0.388	0.19	0	M01
OAS2	0	0.741044	0.721	0.465	0	M01
IRF7	0	0.74055	0.809	0.545	0	M01
LHFPL2	0	0.736514	0.592	0.298	0	M01
LILRB3	0	0.734519	0.55	0.294	0	M01	surface
PLEKHO1	0	0.727676	0.505	0.255	0	M01
SCARB2	0	0.72715	0.712	0.465	0	M01	surface
FYB1	0	0.725987	0.783	0.537	0	M01
CALM1	0	0.724581	0.941	0.829	0	M01				59171	O=S(=O)(Nc1ccc(NS(=O)(=O)c2cccc3ccccc23)cc1)c1cccc2ccccc12
FFAR2	0	0.724393	0.293	0.087	0	M01	surface			50305902	COC(=O)c1cnc(NC(=O)[C@@H](C(C)C)c2ccc(Cl)cc2)s1
IL27	0	0.721027	0.36	0.141	0	M01
UBE2L6	0	0.720656	0.824	0.601	0	M01
CMPK2	0	0.720502	0.658	0.397	0	M01
STAT2	0	0.719019	0.657	0.413	0	M01
TGFBI	0	0.718998	0.6	0.37	0	M01
FNIP2	0	0.718912	0.602	0.313	0	M01
CSF2RB	0	0.713134	0.476	0.253	0	M01	surface
MCUB	0	0.709542	0.554	0.332	0	M01
DDX60L	0	0.708673	0.695	0.444	0	M01
LAIR1	0	0.704196	0.662	0.442	0	M01	surface
SRGAP2	0	0.698714	0.431	0.199	0	M01
GK	0	0.698687	0.595	0.355	0	M01
CCRL2	0	0.697872	0.535	0.293	0	M01	surface
SLC39A8	0	0.697663	0.351	0.156	0	M01	surface
MYOF	0	0.696798	0.519	0.295	0	M01	surface
IER3	0	0.696121	0.544	0.262	0	M01
TCIRG1	0	0.692055	0.669	0.444	0	M01	surface
CLEC5A	0	0.690403	0.312	0.095	0	M01	surface
IFITM2	0	0.686726	0.907	0.601	0	M01
ZEB2	0	0.686343	0.739	0.516	0	M01
GMPR	0	0.683004	0.439	0.222	0	M01
CEBPD	0	0.682555	0.514	0.318	0	M01
PLSCR1	0	0.68191	0.869	0.651	0	M01
DEK	0	0.680306	0.766	0.558	0	M01
SQOR	0	0.676136	0.641	0.421	0	M01
PIM3	0	0.675828	0.574	0.337	0	M01				2579	CN[C@@H]1C[C@H]2O[C@@](C)([C@@H]1OC)n1c3ccccc3c3c4CNC(=O)c4c4c5ccccc5n2c4c13
HES4	0	0.675251	0.42	0.192	0	M01
GRB2	0	0.671728	0.8	0.612	0	M01				43866	CC(C)[C@H]1NC(=O)[C@@H](NC(=O)c2ccc(C)c3oc4c(C)c(=O)c(N)c(C(=O)N[C@H]5[C@@H](C)OC(=O)[C@H](C(C)C)N(C)C(=O)CN(C)C(=O)[C@@H]6CCCN6C(=O)[C@H](NC5=O)C(C)C)c4nc23)[C@@H](C)OC(=O)[C@H](C(C)C)N(C)C(=O)CN(C)C(=O)[C@@H]2CCCN2C1=O
KLF4	0	0.671293	0.491	0.273	0	M01
RNF213	0	0.669509	0.861	0.663	0	M01
SAMD9L	0	0.66811	0.732	0.508	0	M01
XAF1	0	0.667965	0.757	0.511	0	M01
FGR	0	0.667798	0.619	0.387	0	M01				2579	CN[C@@H]1C[C@H]2O[C@@](C)([C@@H]1OC)n1c3ccccc3c3c4CNC(=O)c4c4c5ccccc5n2c4c13
OAS3	0	0.667698	0.667	0.416	0	M01
HMGA1	0	0.663701	0.566	0.355	0	M01
PSMB9	0	0.663368	0.858	0.7	0	M01				50007203	COc1ccc(C[C@H](NC(=O)[C@H](C)NC(=O)CN2CCOCC2)C(=O)N[C@@H](Cc2ccccc2)C(=O)[C@@]2(C)CO2)cc1
ATP6V1B2	0	0.657893	0.723	0.51	0	M01				50296358	CCn1cc(C(O)=O)c(=O)c2cc(F)c(nc12)N1CCNCC1
CBWD2	0	0.657053	0.486	0.267	0	M01
TFEC	0	0.656821	0.604	0.357	0	M01
ATG3	0	0.654651	0.635	0.439	0	M01
MGAT1	0	0.64882	0.734	0.521	0	M01
TPM3	0	0.646139	0.853	0.708	0	M01
LMO2	0	0.642691	0.373	0.181	0	M01
HESX1	0	0.636542	0.332	0.126	0	M01
IER2	0	0.636136	0.649	0.442	0	M01
LGALS9	0	0.634794	0.732	0.543	0	M01
BACH1	0	0.634652	0.491	0.302	0	M01
JUNB	0	0.632666	0.753	0.524	0	M01
SLC43A2	0	0.631979	0.448	0.249	0	M01	surface	SLC43A2	FET, FACBC, FCBT, FPT
ARF6	0	0.62945	0.694	0.535	0	M01
USP18	0	0.623605	0.549	0.329	0	M01
C3AR1	0	0.622515	0.48	0.259	0	M01	surface			50423085	O=C(CCc1cccnc1)N1CCC(CC1)NC(=O)C(C1CCCCC1)c1ccccc1
SLC31A2	0	0.620023	0.55	0.348	0	M01
RAB31	0	0.618106	0.683	0.454	0	M01
GRINA	0	0.61649	0.777	0.575	0	M01
RBMS1	0	0.616171	0.623	0.433	0	M01
IFI44L	0	0.61536	0.79	0.527	0	M01
FLOT1	0	0.614569	0.653	0.447	0	M01
STAT1	0	0.613551	0.817	0.609	0	M01				36973	Cc1ccc(cc1)-c1csc2ncnc(Sc3nnc(CN4CCCCCC4=O)o3)c12
ITGA5	0	0.613428	0.441	0.245	0	M01	surface
CBR1	0	0.611327	0.529	0.36	0	M01				7461	Oc1cc(O)c2c(c1)oc(cc2=O)-c1ccccc1
MNDA	0	0.611032	0.832	0.593	0	M01
TAP1	0	0.606439	0.728	0.485	0	M01		TAP1	((2-[18F]fluoroethoxy)ethoxy)ethylRhodamine B
SECTM1	0	0.602683	0.408	0.202	0	M01	surface
PTAFR	0	0.601585	0.529	0.323	0	M01	surface			81972	C[C@H](N)Cc1cnc[nH]1
MCL1	0	0.598898	0.783	0.607	0	M01				50119	Cc1nn(-c2cccc(Cl)c2)c2nc(cc(C(O)=O)c12)-c1ccco1
IL10RA	0	0.596642	0.555	0.352	0	M01	surface
LACTB	0	0.5961	0.594	0.395	0	M01
NT5C3A	0	0.595771	0.655	0.445	0	M01
OASL	0	0.594451	0.75	0.508	0	M01
PLAUR	0	0.593612	0.828	0.607	0	M01	surface			50401178	CC1CC(C)CN(C1)c1cc(Nc2ccccc2C(O)=O)c2C(=O)c3ccccc3-c3onc1c23
SERPINB1	0	0.591084	0.673	0.546	0	M01
FCER1G	0	0.591051	0.996	0.828	0	M01
RTCB	0	0.58874	0.486	0.312	0	M01
LYSMD2	0	0.587322	0.549	0.367	0	M01
RBM47	0	0.587128	0.597	0.4	0	M01
CLIC1	0	0.585155	0.942	0.859	0	M01
LCP2	0	0.583694	0.668	0.461	0	M01
MPP1	0	0.582413	0.589	0.364	0	M01
NMI	0	0.581187	0.613	0.409	0	M01
EMP3	0	0.580485	0.894	0.767	0	M01	surface
TMSB10	0	0.576713	0.999	0.995	0	M01
METTL7B	0	0.576056	0.208	0.066	0	M01
CD36	0	0.575283	0.358	0.173	0	M01	surface			50049479	C[C@H](NC(=O)[C@@H](Cc1c[nH]c2ccccc12)NC(=O)[C@@H](N)Cc1cnc[nH]1)C(=O)N[C@@H](Cc1c[nH]c2ccccc12)C(=O)N[C@H](Cc1ccccc1)C(=O)N[C@@H](CCCCN)C(N)=O
ATP2B1-AS1	0	0.574834	0.358	0.172	0	M01
NAPA	0	0.574581	0.7	0.503	0	M01
ADAP2	0	0.573498	0.402	0.23	0	M01
IFI16	0	0.572194	0.789	0.596	0	M01
TAGAP	0	0.57147	0.479	0.256	0	M01
IGSF6	0	0.570046	0.727	0.526	0	M01	surface
P2RX7	0	0.569904	0.421	0.227	0	M01	surface			160075	C[C@H]1Cn2c(nnc2-c2cnccn2)C(=O)N1Cc1cccc(c1Cl)C(F)(F)F
EREG	0	0.569649	0.247	0.105	0	M01	surface
MYADM	0	0.569127	0.515	0.356	0	M01	surface
FNDC3B	0	0.569033	0.607	0.41	0	M01
NECTIN2	0	0.566969	0.44	0.234	0	M01
STAB1	0	0.56529	0.279	0.086	0	M01	surface
DRAM1	0	0.565144	0.472	0.295	0	M01
NAIP	0	0.563419	0.367	0.18	0	M01
OAS1	0	0.562851	0.773	0.567	0	M01
STX11	0	0.562801	0.52	0.345	0	M01
CFP	0	0.562106	0.263	0.076	0	M01
CNDP2	0	0.561788	0.586	0.412	0	M01
VIM	0	0.557976	0.988	0.934	0	M01
PML	0	0.557354	0.519	0.327	0	M01
MOB1A	0	0.555913	0.719	0.551	0	M01
LY6E	0	0.555727	0.958	0.863	0	M01	surface
MPEG1	0	0.555629	0.297	0.141	0	M01	surface			50006805	CC(C)c1ccc2n(Cc3ccc(Cl)cc3)c(CC(C)(C)C(O)=O)c(SC(C)(C)C)c2c1
CD47	0	0.554043	0.712	0.566	0	M01	surface
PARP14	0	0.552995	0.708	0.511	0	M01
ADGRE5	0	0.552713	0.588	0.433	0	M01
SLC11A1	0	0.552577	0.692	0.504	0	M01	surface
GABARAP	0	0.552562	0.933	0.849	0	M01
PSME2	0	0.552226	0.861	0.762	0	M01
SP110	0	0.551691	0.687	0.508	0	M01
IFI44	0	0.54992	0.657	0.452	0	M01
LMNB1	0	0.54878	0.35	0.173	0	M01
DYSF	0	0.548467	0.271	0.09	0	M01
P2RX4	0	0.548379	0.508	0.323	0	M01	surface			22416	Fc1ccc(cc1)[C@@H]1CCNC[C@H]1COc1ccc2OCOc2c1
GNB2	0	0.547993	0.748	0.594	0	M01
PRELID1	0	0.546663	0.723	0.607	0	M01
HCK	0	0.545125	0.564	0.373	0	M01				2579	CN[C@@H]1C[C@H]2O[C@@](C)([C@@H]1OC)n1c3ccccc3c3c4CNC(=O)c4c4c5ccccc5n2c4c13
SLAMF7	0	0.543993	0.43	0.228	0	M01	surface
SLC2A3	0	0.54273	0.449	0.283	0	M01	surface	SLC2A3	FDG
RIPK2	0	0.542515	0.441	0.245	0	M01				21	COc1cc2c(Nc3ccc(Br)cc3F)ncnc2cc1OCC1CCN(C)CC1
ARL8B	0	0.539769	0.584	0.401	0	M01
RAB5IF	0	0.539241	0.665	0.531	0	M01
PIK3AP1	0	0.539214	0.517	0.33	0	M01		PIK3AP1	2-[18F]GSK2126458
ST3GAL5	0	0.538803	0.396	0.218	0	M01
ANXA5	0	0.537954	0.932	0.798	0	M01
ACOT9	0	0.53629	0.472	0.291	0	M01
ITGAM	0	0.533715	0.36	0.171	0	M01	surface
EMILIN2	0	0.533516	0.436	0.253	0	M01
ZNFX1	0	0.532444	0.557	0.376	0	M01
SNX10	0	0.531419	0.766	0.606	0	M01
RAB20	0	0.531154	0.464	0.276	0	M01
PSMA4	0	0.527511	0.74	0.601	0	M01
AC015912.3	0	0.525904	0.392	0.189	0	M01
FCGR3A	0	0.521816	0.733	0.565	0	M01	surface
SPTLC2	0	0.520238	0.396	0.232	0	M01
SH3GLB1	0	0.518443	0.632	0.485	0	M01
LILRA6	0	0.517866	0.315	0.155	0	M01	surface
NAGK	0	0.517802	0.595	0.424	0	M01
GNB4	0	0.517657	0.457	0.288	0	M01
SAMD9	0	0.517353	0.62	0.42	0	M01
LIMS1	0	0.515464	0.611	0.436	0	M01
TCN2	0	0.514743	0.43	0.262	0	M01
UNC93B1	0	0.510272	0.501	0.339	0	M01	surface
EGR2	0	0.510227	0.344	0.19	0	M01
ETV6	0	0.510065	0.453	0.296	0	M01				50436850	CC(C)Oc1cc(C2CCNCC2)c(C)cc1Nc1ncc(Cl)c(Nc2ccccc2S(=O)(=O)C(C)C)n1
IL15RA	0	0.508309	0.358	0.19	0	M01	surface
ADM	0	0.506104	0.299	0.133	0	M01
FLNA	0	0.50572	0.685	0.548	0	M01
GSTO1	0	0.503679	0.877	0.723	0	M01				63200	COc1ccc(cc1)C(N(C(=O)CCl)c1cccc(Cl)c1)C(=O)NC1CCCCC1
APOL6	0	0.503417	0.68	0.522	0	M01
CSF3R	0	0.502415	0.391	0.214	0	M01	surface
GBP2	0	0.501651	0.602	0.429	0	M01
CLEC7A	0	0.501163	0.639	0.448	0	M01	surface
NRROS	0	0.501032	0.331	0.17	0	M01	surface
DTX3L	0	0.498616	0.53	0.368	0	M01
POMP	0	0.496992	0.892	0.78	0	M01
OTUD1	0	0.496696	0.33	0.189	0	M01
SOD2	0	0.496113	0.817	0.54	0	M01
NCF2	0	0.493798	0.649	0.469	0	M01
NADK	0	0.493338	0.461	0.295	0	M01
BLVRA	0	0.492757	0.584	0.421	0	M01
GNA13	0	0.491842	0.461	0.294	0	M01
ASCL2	0	0.491334	0.287	0.124	0	M01
OPTN	0	0.49022	0.514	0.369	0	M01
UBE2D1	0	0.487753	0.531	0.371	0	M01
PSMB3	0	0.487279	0.746	0.625	0	M01
TNFRSF1A	0	0.485778	0.511	0.358	0	M01	surface			50107308	COc1ccc(\C=C\C(=O)c2ccc(OC)cc2OC)cc1
CGAS	0	0.485126	0.367	0.216	0	M01
RASGEF1B	0	0.484753	0.496	0.34	0	M01
SPI1	0	0.479992	0.835	0.635	0	M01
OGFR	0	0.479669	0.525	0.38	0	M01
DNAJC15	0	0.479246	0.64	0.496	0	M01
SOCS3	0	0.478796	0.389	0.22	0	M01
ATF3	0	0.477965	0.486	0.272	0	M01
SAMHD1	0	0.477262	0.762	0.62	0	M01
RRBP1	0	0.475956	0.518	0.366	0	M01
ATP6V0C	0	0.475381	0.746	0.476	0	M01
CD40	0	0.475218	0.388	0.243	0	M01	surface
PSTPIP2	0	0.472199	0.31	0.138	0	M01
KLF2	0	0.47136	0.444	0.241	0	M01
LPCAT2	0	0.470188	0.381	0.226	0	M01
ATP6V1G1	0	0.469218	0.868	0.737	0	M01
MXD1	0	0.466777	0.397	0.213	0	M01
SPPL2A	0	0.465963	0.559	0.417	0	M01	surface
SIGLEC10	0	0.465274	0.188	0.055	0	M01	surface
MYD88	0	0.464753	0.534	0.379	0	M01
RGS10	0	0.464135	0.652	0.498	0	M01
DMXL2	0	0.463337	0.462	0.303	0	M01
TAOK1	0	0.463146	0.914	0.67	0	M01				2579	CN[C@@H]1C[C@H]2O[C@@](C)([C@@H]1OC)n1c3ccccc3c3c4CNC(=O)c4c4c5ccccc5n2c4c13
SNX6	0	0.462781	0.636	0.487	0	M01
CSF1R	0	0.461316	0.378	0.233	0	M01	surface			21	COc1cc2c(Nc3ccc(Br)cc3F)ncnc2cc1OCC1CCN(C)CC1
S100A11	0	0.461085	0.999	0.965	0	M01
NLRP3	0	0.460272	0.188	0.054	0	M01				25730	Clc1ccc(NC(=O)Nc2ccc(Cl)c(Cl)c2)cc1
AIF1	0	0.460026	0.933	0.724	0	M01
CD93	0	0.45751	0.188	0.051	0	M01	surface
LAPTM5	0	0.457347	0.94	0.83	0	M01
ATOX1	0	0.454348	0.807	0.678	0	M01
SH3BP2	0	0.453403	0.431	0.283	0	M01
HSBP1	0	0.452791	0.743	0.588	0	M01
RRAGC	0	0.452347	0.408	0.258	0	M01
NUP62	0	0.451934	0.336	0.198	0	M01
ITGB2	0	0.451836	0.741	0.614	0	M01	surface
SLC8A1	0	0.451685	0.386	0.242	0	M01	surface
METRNL	0	0.450611	0.368	0.22	0	M01
SERTAD1	0	0.449401	0.387	0.23	0	M01
PARP12	0	0.448631	0.504	0.351	0	M01
TMEM123	0	0.448259	0.683	0.532	0	M01	surface
ADGRE2	0	0.447802	0.262	0.115	0	M01
IFITM1	0	0.445948	0.908	0.582	0	M01
TLN1	0	0.445782	0.589	0.452	0	M01
RHOA	0	0.444371	0.902	0.809	0	M01				50347731	OC(=O)\C=C\c1cccc(Nc2nc3ccc(cc3nc2Nc2cccc(\C=C\C(O)=O)c2)[N+]([O-])=O)c1
FAM49B	0	0.443761	0.642	0.499	0	M01
PHF11	0	0.442863	0.559	0.4	0	M01
SERPINA1	0	0.441101	0.907	0.691	0	M01
CD48	0	0.440841	0.602	0.382	0	M01	surface
CASP1	0	0.440777	0.622	0.469	0	M01				10355	CC(C)[C@H](NC(=O)[C@H](Cc1ccc(O)cc1)NC(C)=O)C(=O)N[C@@H](C)C(=O)N[C@@H](CC(O)=O)C=O
MAP3K7CL	0	0.440327	0.205	0.078	0	M01
XRN1	0	0.438744	0.495	0.342	0	M01
ELOC	0	0.438488	0.683	0.56	0	M01
PSMB10	0	0.436184	0.628	0.493	0	M01				50007203	COc1ccc(C[C@H](NC(=O)[C@H](C)NC(=O)CN2CCOCC2)C(=O)N[C@@H](Cc2ccccc2)C(=O)[C@@]2(C)CO2)cc1
PKM	0	0.435078	0.792	0.684	0	M01				82190	Cc1ccc(C)n1-c1ccc(O)c(c1)C(O)=O
CMKLR1	0	0.43319	0.246	0.105	0	M01	surface
TOR1B	0	0.431111	0.311	0.18	0	M01
SMCHD1	0	0.430512	0.606	0.419	0	M01
SIRPA	0	0.428219	0.504	0.339	0	M01	surface
ATP6V1F	0	0.424775	0.865	0.763	0	M01
ALDOA	0	0.424401	0.712	0.557	0	M01
KLF10	0	0.423105	0.369	0.213	0	M01
ACOD1	0	0.422356	0.11	0.031	0	M01
ASGR1	0	0.422101	0.244	0.113	0	M01	surface
RAB1A	0	0.420934	0.631	0.495	0	M01
GLIPR2	0	0.419976	0.751	0.605	0	M01
LILRA2	0	0.4124	0.242	0.1	0	M01	surface
ARPC5	0	0.411408	0.821	0.71	0	M01
GAPDH	0	0.409053	0.961	0.902	0	M01				41877	Clc1c2C(=O)N(C(=O)c2c(Cl)c(Cl)c1Cl)c1nnc[nH]1
FCGR2A	0	0.408617	0.658	0.484	0	M01	surface
ETV7	0	0.40843	0.287	0.137	0	M01
ACTG1	0	0.407629	0.942	0.861	0	M01
TMEM50A	0	0.406496	0.744	0.627	0	M01
NEAT1	0	0.399911	0.965	0.873	0	M01
EIF2AK2	0	0.398847	0.643	0.487	0	M01				2579	CN[C@@H]1C[C@H]2O[C@@](C)([C@@H]1OC)n1c3ccccc3c3c4CNC(=O)c4c4c5ccccc5n2c4c13
ADAR	0	0.397657	0.677	0.525	0	M01
IL6R	0	0.396104	0.307	0.17	0	M01	surface
HIST2H2AA4	0	0.391035	0.294	0.152	0	M01
PLA2G7	0	0.387579	0.416	0.203	0	M01				24567	CCCCCCCCCCC[C@@H](C[C@@H]1OC(=O)[C@H]1CCCCCC)OC(=O)[C@H](CC(C)C)NC=O
CD53	0	0.385238	0.773	0.651	0	M01	surface
DRAP1	0	0.383895	0.776	0.658	0	M01
IFI6	0	0.381549	0.955	0.847	0	M01
CLEC4E	0	0.369443	0.316	0.165	0	M01
STXBP2	0	0.366833	0.758	0.568	0	M01
PTGER2	0	0.363824	0.331	0.173	0	M01	surface			17638	COc1ccc2n(C(=O)c3ccc(Cl)cc3)c(C)c(CC(O)=O)c2c1
HLA-E	0	0.358994	0.942	0.861	0	M01	surface
FCGR2B	0	0.352163	0.214	0.093	0	M01
RAC1	0	0.35059	0.912	0.807	0	M01				50007190	CCn1c2ccccc2c2cc(Nc3ccnc(NCCCN4CCOCC4)n3)ccc12
S100A6	0	0.343366	0.998	0.965	0	M01
CFL1	0	0.329285	0.947	0.904	0	M01
SERF2	0	0.322117	0.992	0.973	0	M01
FAM72A	0	0.319823	0.177	0.074	0	M01
PLXNC1	0	0.31924	0.22	0.096	0	M01
GPR84	0	0.313843	0.161	0.056	0	M01
APOBEC3B	0	0.313652	0.157	0.053	0	M01
PFN1	0	0.311681	0.966	0.936	0	M01
FLT1	0	0.303973	0.155	0.055	0	M01
AC098613.1	0	0.302247	0.214	0.095	0	M01
HRH2	0	0.294666	0.136	0.036	0	M01
H3F3A	0	0.284201	0.954	0.924	0	M01
PPP1R15A	0	0.280984	0.624	0.432	0	M01
MT-ATP8	0	0.279934	0.78	0.566	0	M01
KCNJ15	0	0.277604	0.102	0.022	0	M01
UBC	0	0.266708	0.914	0.84	0	M01
HLA-B	0	0.260176	0.997	0.987	0	M01
CCL4L2	0	0.250231	0.582	0.341	0	M01
RAB8B	7.21341e-308	0.440692	0.472	0.325	1.71261e-303	M01
FAM129B	1.82379e-307	0.351347	0.233	0.112	4.33004e-303	M01
HELZ2	3.59361e-307	0.416626	0.406	0.257	8.53196e-303	M01
AAED1	1.06712e-305	0.454106	0.374	0.236	2.53356e-301	M01
ITGAX	3.19454e-305	0.407442	0.466	0.307	7.58447e-301	M01	surface
RAB10	3.64299e-305	0.408065	0.633	0.494	8.6492e-301	M01
SGTB	3.87363e-302	0.329422	0.265	0.134	9.19677e-298	M01
KLHDC7B	6.9244e-302	0.376622	0.227	0.108	1.64399e-297	M01
TRIB1	4.41902e-301	0.42317	0.312	0.176	1.04916e-296	M01
SCIMP	7.91745e-301	0.449526	0.395	0.252	1.87976e-296	M01
ST8SIA4	2.48394e-300	0.410102	0.275	0.145	5.89738e-296	M01
SAMD4A	1.6841e-296	0.45348	0.265	0.144	3.9984e-292	M01
AC007952.4	2.58934e-296	0.41031	0.224	0.108	6.14762e-292	M01
GALM	5.37761e-296	0.429369	0.372	0.227	1.27675e-291	M01
CXorf21	7.89848e-296	0.473169	0.296	0.168	1.87526e-291	M01
C4orf3	1.22803e-295	0.384487	0.75	0.642	2.91558e-291	M01
COTL1	1.43318e-295	0.402053	0.78	0.67	3.40266e-291	M01
ELF1	1.61497e-295	0.440429	0.63	0.492	3.83426e-291	M01
ZYX	9.19863e-294	0.463238	0.612	0.483	2.18394e-289	M01
ANXA2R	9.50428e-294	0.641626	0.271	0.144	2.25651e-289	M01
CD68	2.85097e-293	0.260722	0.909	0.732	6.76877e-289	M01	surface
GNAI2	6.38164e-293	0.41751	0.657	0.517	1.51513e-288	M01
UBE2J1	5.66925e-292	0.439554	0.486	0.346	1.34599e-287	M01
ODF3B	1.79938e-290	0.366836	0.436	0.296	4.27208e-286	M01
FERMT3	2.10551e-290	0.420963	0.547	0.407	4.9989e-286	M01
KCNN4	1.23838e-289	0.308065	0.2	0.09	2.94016e-285	M01
FAM20A	2.05738e-289	0.270392	0.19	0.083	4.88464e-285	M01
RHBDF2	2.33575e-289	0.382476	0.326	0.193	5.54554e-285	M01	surface
SDCBP	4.53141e-289	0.325774	0.888	0.762	1.07585e-284	M01
SRGAP2C	2.05136e-288	0.359271	0.223	0.108	4.87033e-284	M01
HEG1	9.36242e-288	0.331433	0.222	0.108	2.22282e-283	M01
ACTR3	1.42281e-287	0.377091	0.732	0.618	3.37803e-283	M01
C19orf38	4.21873e-287	0.347962	0.216	0.106	1.00161e-282	M01
TMEM51	6.19124e-287	0.398246	0.261	0.141	1.46992e-282	M01
SELL	7.30402e-287	0.31904	0.305	0.166	1.73412e-282	M01
CD274	2.71827e-284	0.406071	0.367	0.227	6.45371e-280	M01	surface			50091334	COc1cc(OCc2cccc(c2C)-c2ccccc2)cc(OC)c1CN1CCCC[C@H]1C(O)=O
SOCS1	6.92944e-283	0.571616	0.423	0.277	1.64519e-278	M01
CALM3	7.11035e-283	0.447194	0.636	0.511	1.68814e-278	M01
SAMSN1	1.58141e-282	0.425872	0.482	0.329	3.75459e-278	M01
CEBPB	1.18039e-281	0.43509	0.822	0.723	2.80249e-277	M01
IRAK1	7.13118e-280	0.441912	0.356	0.223	1.69309e-275	M01				21	COc1cc2c(Nc3ccc(Br)cc3F)ncnc2cc1OCC1CCN(C)CC1
TSC22D3	4.80825e-278	0.3308	0.594	0.445	1.14158e-273	M01
RNASE1	4.19956e-277	0.555947	0.319	0.177	9.97059e-273	M01				50292723	OC[C@H]1O[C@H]([C@H](OP(O)(O)=O)[C@@H]1O)n1ccc(=O)[nH]c1=O
PRKCB	7.27349e-277	0.32452	0.249	0.126	1.72687e-272	M01
ICAM1	6.78365e-276	0.318576	0.383	0.234	1.61058e-271	M01	surface			50092956	CC(C)c1ccccc1Sc1ccc(\C=C\C(=O)N2CCN(CC2)C(C)=O)cc1[N+]([O-])=O
PTPN6	6.75925e-275	0.417219	0.649	0.515	1.60478e-270	M01				51317	Cc1coc-2c1C(=O)C(=O)c1c-2ccc2c(C)cccc12
THEMIS2	1.47282e-274	0.423552	0.49	0.349	3.49676e-270	M01
MYO1G	2.73763e-274	0.437491	0.417	0.28	6.49968e-270	M01
CD38	3.29589e-274	0.353463	0.4	0.25	7.8251e-270	M01	surface			7459	Oc1cc(O)c2c(c1)oc(cc2=O)-c1ccc(O)c(O)c1
DENND5A	4.10634e-274	0.438446	0.394	0.26	9.74926e-270	M01
ARPC2	4.87209e-274	0.292493	0.896	0.838	1.15673e-269	M01
FCGR1B	1.05764e-272	0.406479	0.34	0.208	2.51105e-268	M01	surface
MYL12A	2.12932e-271	0.252281	0.949	0.894	5.05544e-267	M01
PITPNA	2.51581e-270	0.417644	0.322	0.195	5.97304e-266	M01
GIMAP4	4.67461e-269	0.311496	0.57	0.41	1.10985e-264	M01
HMOX1	4.87752e-269	0.274144	0.613	0.45	1.15802e-264	M01				31768	CC(=O)N1CCN(CC1)c1ccc(OC[C@@H]2CO[C@](Cn3ccnc3)(O2)c2ccc(Cl)cc2Cl)cc1
PDXK	6.7981e-268	0.435283	0.533	0.407	1.614e-263	M01
ABCD1	2.81156e-267	0.373161	0.263	0.146	6.6752e-263	M01
JAK2	3.18592e-266	0.419167	0.336	0.21	7.56402e-262	M01				2579	CN[C@@H]1C[C@H]2O[C@@](C)([C@@H]1OC)n1c3ccccc3c3c4CNC(=O)c4c4c5ccccc5n2c4c13
PCBP1	3.30161e-266	0.355433	0.793	0.7	7.83869e-262	M01
UBE2D3	5.12258e-266	0.329321	0.783	0.688	1.2162e-261	M01
PLK3	5.5042e-265	0.338895	0.284	0.16	1.30681e-260	M01				2579	CN[C@@H]1C[C@H]2O[C@@](C)([C@@H]1OC)n1c3ccccc3c3c4CNC(=O)c4c4c5ccccc5n2c4c13
AKIRIN2	1.86835e-264	0.413859	0.504	0.374	4.43583e-260	M01
MAP3K8	4.3195e-264	0.442107	0.421	0.287	1.02554e-259	M01				4078	Oc1cc2c3c(oc(=O)c4cc(O)c(O)c(oc2=O)c34)c1O
GNS	7.81954e-264	0.381118	0.544	0.399	1.85652e-259	M01
TMEM106A	1.49933e-263	0.343643	0.239	0.126	3.5597e-259	M01	surface
BRI3	4.32354e-262	0.33597	0.862	0.706	1.0265e-257	M01
NME2	1.40734e-260	0.361443	0.648	0.474	3.34129e-256	M01
TNS3	7.11522e-259	0.409786	0.378	0.246	1.68929e-254	M01
APLP2	9.03542e-259	0.310232	0.799	0.647	2.14519e-254	M01	surface	APLP2	Amyloid Tracers
RHOG	1.60719e-255	0.396021	0.637	0.52	3.81579e-251	M01
PFKFB3	1.06151e-252	0.400184	0.298	0.174	2.52024e-248	M01				50209568	Oc1ccc(cc1)-c1coc2c(O)c(O)ccc2c1=O
PIM1	4.33892e-252	0.452913	0.446	0.308	1.03015e-247	M01				2583	O=C1NC(=O)C(=C1c1c[nH]c2ccccc12)c1c[nH]c2ccccc12
GNB1	3.01042e-251	0.408254	0.524	0.399	7.14734e-247	M01
CXCL9	8.97156e-251	0.791058	0.182	0.083	2.13003e-246	M01
ATP6V0D1	3.56101e-249	0.395347	0.67	0.557	8.45456e-245	M01
BST2	4.11723e-248	0.347273	0.782	0.674	9.77512e-244	M01
CFLAR	1.90386e-247	0.369447	0.626	0.499	4.52015e-243	M01
RTN4	2.86817e-247	0.33154	0.785	0.661	6.80961e-243	M01
PLEKHO2	2.77065e-246	0.402379	0.346	0.221	6.57807e-242	M01
CD84	6.2454e-246	0.427946	0.396	0.263	1.48278e-241	M01	surface
PARP9	7.85849e-246	0.361776	0.573	0.434	1.86576e-241	M01
NFKBIZ	9.8311e-244	0.412158	0.397	0.266	2.3341e-239	M01
SMCO4	3.06416e-241	0.403055	0.545	0.417	7.27493e-237	M01
FOLR3	3.52605e-240	0.497166	0.286	0.168	8.37155e-236	M01		FOLR3	Folate
GPBAR1	7.38445e-240	0.317605	0.148	0.063	1.75322e-235	M01
C6orf62	9.97512e-239	0.413597	0.604	0.49	2.36829e-234	M01
JUND	2.85679e-238	0.340279	0.63	0.486	6.78258e-234	M01
FBXO6	3.96758e-238	0.38178	0.402	0.28	9.41984e-234	M01
IFIT5	8.57611e-238	0.383185	0.387	0.261	2.03614e-233	M01
GCA	8.1779e-237	0.378756	0.56	0.426	1.9416e-232	M01
RNF130	1.15212e-236	0.32653	0.661	0.506	2.73536e-232	M01	surface
CD83	5.27192e-235	0.306786	0.525	0.383	1.25166e-230	M01	surface
HS3ST1	2.27256e-234	0.394757	0.165	0.075	5.39551e-230	M01
ADAM17	3.57685e-234	0.433219	0.472	0.346	8.49215e-230	M01	surface			26806	ONC(=O)[C@H]1COCC[C@H]1NC(=O)c1ccc(Cn2c(nc3ccccc23)C(F)(F)F)cc1
TNFAIP3	1.23514e-233	0.299664	0.503	0.354	2.93248e-229	M01
FUT4	4.73082e-233	0.294298	0.178	0.085	1.12319e-228	M01
BCL6	1.70725e-232	0.406833	0.338	0.216	4.05335e-228	M01
SLC43A3	3.12188e-232	0.357612	0.345	0.224	7.41196e-228	M01	surface
JUN	3.54751e-231	0.310001	0.719	0.579	8.42249e-227	M01				50044561	OC(=O)CCc1cc(ccc1OCc1ccc2c(O)noc2c1)C(=O)c1ccc(OC2CCCC2)cc1O
ANXA4	7.82574e-230	0.413834	0.517	0.393	1.85799e-225	M01
RNF13	3.70237e-229	0.33268	0.636	0.498	8.79018e-225	M01	surface
AIM2	8.33186e-227	0.344986	0.228	0.125	1.97815e-222	M01
CDC42EP2	1.29704e-226	0.257992	0.129	0.051	3.07944e-222	M01
IGF2BP3	1.50814e-226	0.255725	0.133	0.055	3.58062e-222	M01
CSRNP1	3.89494e-225	0.366281	0.323	0.206	9.24738e-221	M01
CASP4	3.62534e-224	0.376827	0.573	0.459	8.60727e-220	M01				85511	OC(=O)C1CCn2c1ccc2C(=O)c1ccccc1
SLC38A2	1.26105e-223	0.420444	0.439	0.312	2.99399e-219	M01	surface
RBCK1	2.68711e-223	0.352762	0.521	0.4	6.37975e-219	M01
RHOB	1.24071e-222	0.39857	0.442	0.312	2.94569e-218	M01
ADA2	2.93499e-222	0.355259	0.591	0.455	6.96825e-218	M01
ARHGAP27	2.94761e-222	0.381001	0.298	0.188	6.99821e-218	M01
CD44	7.61708e-222	0.3395	0.829	0.754	1.80845e-217	M01	surface
C19orf66	1.04608e-221	0.294335	0.496	0.364	2.48361e-217	M01
CREG1	2.97834e-221	0.32573	0.634	0.486	7.07117e-217	M01
CYSTM1	5.04662e-221	0.307942	0.552	0.421	1.19817e-216	M01
WSB1	5.23106e-221	0.379153	0.654	0.541	1.24196e-216	M01
MERTK	4.97856e-220	0.255108	0.14	0.059	1.18201e-215	M01
BAG1	1.21956e-217	0.394014	0.484	0.367	2.89548e-213	M01
PARP10	2.11895e-217	0.33973	0.448	0.325	5.03081e-213	M01
TDRD7	5.32005e-216	0.334253	0.243	0.14	1.26309e-211	M01
CAP1	1.11036e-215	0.339229	0.731	0.627	2.63622e-211	M01
EXOC3L1	1.70176e-215	0.255255	0.122	0.049	4.04032e-211	M01
PNPT1	4.23288e-214	0.356721	0.372	0.254	1.00497e-209	M01
PSMA6	6.45114e-214	0.326401	0.626	0.491	1.53163e-209	M01
LCP1	7.77862e-214	0.338209	0.756	0.64	1.8468e-209	M01
LITAF	1.38534e-213	0.343113	0.787	0.707	3.28908e-209	M01
TCF4	3.47165e-213	0.312875	0.234	0.132	8.24238e-209	M01
DHX58	7.36078e-213	0.342963	0.298	0.188	1.7476e-208	M01
TNFRSF1B	9.13638e-213	0.34708	0.415	0.289	2.16916e-208	M01
DPH3	6.21064e-212	0.380727	0.473	0.359	1.47453e-207	M01
MAPK6	7.92513e-211	0.350892	0.346	0.23	1.88158e-206	M01				21	COc1cc2c(Nc3ccc(Br)cc3F)ncnc2cc1OCC1CCN(C)CC1
ATP6V0B	4.83959e-209	0.27434	0.843	0.752	1.14902e-204	M01
TGM1	7.19341e-208	0.3121	0.166	0.081	1.70786e-203	M01
PATL1	1.9509e-206	0.344582	0.322	0.212	4.63183e-202	M01
FKBP1A	4.86708e-206	0.319599	0.731	0.635	1.15554e-201	M01
CHST15	2.33253e-205	0.259425	0.142	0.063	5.53788e-201	M01
RAB7A	1.18304e-202	0.309183	0.676	0.573	2.80876e-198	M01
PLIN3	3.11238e-202	0.375269	0.383	0.273	7.3894e-198	M01
C5AR1	3.87845e-202	0.43711	0.488	0.368	9.20822e-198	M01	surface			134490	CO[C@@H]1C[C@@H]2CC[C@H](C1)N2c1nc(nc2CCN(Cc12)c1cc(ccc1C)C(C)C)-c1c(C)ccc2[nH]nc(C)c12
AGTRAP	1.01906e-201	0.366408	0.434	0.321	2.41946e-197	M01
CCNL1	1.15318e-201	0.330738	0.602	0.486	2.73788e-197	M01
UBE2S	1.11987e-200	0.358433	0.292	0.187	2.65879e-196	M01
UCP2	1.72954e-200	0.423967	0.556	0.454	4.10628e-196	M01
TRIM22	4.53257e-200	0.256482	0.642	0.513	1.07612e-195	M01
NPL	7.46842e-200	0.354206	0.387	0.268	1.77315e-195	M01
KDM6B	1.68748e-199	0.31784	0.282	0.173	4.00643e-195	M01
IRF2	1.04478e-198	0.379348	0.478	0.367	2.48052e-194	M01
GAS7	1.4844e-198	0.264824	0.198	0.104	3.52427e-194	M01
MOV10	1.93144e-198	0.328059	0.305	0.196	4.58562e-194	M01
H2AFY	2.13088e-198	0.346613	0.688	0.595	5.05913e-194	M01
ARHGDIA	6.86361e-198	0.33118	0.612	0.506	1.62956e-193	M01
BATF3	8.44352e-197	0.31452	0.186	0.098	2.00466e-192	M01
KARS	1.03545e-196	0.378068	0.389	0.281	2.45836e-192	M01
HM13	1.84194e-196	0.311574	0.52	0.4	4.37314e-192	M01
AP1S2	4.90923e-196	0.34993	0.397	0.278	1.16555e-191	M01
IRF1	8.24665e-196	0.328522	0.596	0.481	1.95792e-191	M01
PANX1	3.87392e-194	0.259374	0.166	0.083	9.19747e-190	M01
MTHFD2	6.07819e-194	0.317163	0.475	0.354	1.44308e-189	M01
KIAA0040	7.46337e-194	0.344508	0.265	0.163	1.77195e-189	M01
OTOF	1.40975e-193	0.347272	0.183	0.094	3.34703e-189	M01
USP15	4.66855e-193	0.323451	0.515	0.401	1.10841e-188	M01
RABGAP1L	5.01408e-192	0.403408	0.429	0.321	1.19044e-187	M01
CCR5	5.76801e-192	0.282648	0.238	0.135	1.36944e-187	M01
PNP	7.0191e-192	0.397703	0.321	0.218	1.66648e-187	M01				50005795	Nc1nc2c(nc(N)[nH]c2=O)n1Cc1cccs1
ARFGAP3	2.50698e-191	0.382233	0.352	0.245	5.95207e-187	M01
IL17RA	1.05209e-190	0.349102	0.336	0.229	2.49787e-186	M01
DOCK4	1.30357e-190	0.280754	0.243	0.143	3.09493e-186	M01
AC245014.3	1.43431e-190	0.268767	0.125	0.054	3.40535e-186	M01
HK3	4.94703e-190	0.327232	0.329	0.219	1.17452e-185	M01
SHKBP1	2.71846e-189	0.347855	0.397	0.289	6.45417e-185	M01
TPD52L2	2.01633e-188	0.337586	0.351	0.243	4.78718e-184	M01
ARL5B	9.21754e-188	0.267577	0.231	0.133	2.18843e-183	M01
CYTH4	8.4167e-185	0.340695	0.28	0.177	1.99829e-180	M01
SPATS2L	6.93929e-184	0.366503	0.612	0.509	1.64753e-179	M01
LGALS3	6.50859e-183	0.276003	0.947	0.86	1.54527e-178	M01				50370453	OC[C@H]1O[C@@H](O[C@H]2[C@H](O)[C@@H](O)[C@H](O)O[C@@H]2CO)[C@H](O)[C@@H](O)[C@H]1O
IL3RA	8.24421e-183	0.296227	0.237	0.139	1.95734e-178	M01
UBE2Z	5.85859e-182	0.366698	0.351	0.249	1.39095e-177	M01
TUBA1C	7.31045e-182	0.37199	0.504	0.394	1.73565e-177	M01
SNX2	1.47056e-181	0.342919	0.58	0.463	3.4914e-177	M01
RALB	7.46021e-180	0.326892	0.333	0.23	1.7712e-175	M01
CXCL2	1.28168e-179	0.384923	0.279	0.17	3.04298e-175	M01
RAPGEF2	4.16285e-179	0.325523	0.253	0.157	9.88343e-175	M01
SNX8	6.48692e-179	0.292908	0.281	0.181	1.54012e-174	M01
CTNNA1	2.71e-178	0.331631	0.424	0.314	6.43409e-174	M01
PSMB8	8.58647e-178	0.264729	0.685	0.59	2.0386e-173	M01
S100A4	8.3952e-176	0.284393	0.949	0.872	1.99319e-171	M01
CLTA	1.22406e-175	0.331969	0.7	0.618	2.90616e-171	M01
MARCKSL1	1.65103e-175	0.321246	0.175	0.091	3.91988e-171	M01
IRF5	3.10519e-175	0.328633	0.292	0.194	7.37234e-171	M01
ARF1	4.70329e-174	0.288383	0.67	0.579	1.11665e-169	M01
ATP6V1C1	5.39476e-174	0.315445	0.391	0.284	1.28082e-169	M01
PPP2R2A	1.74693e-173	0.350294	0.379	0.278	4.14756e-169	M01
SPART	2.24184e-173	0.341043	0.347	0.245	5.32257e-169	M01
NUB1	2.23134e-172	0.346017	0.458	0.355	5.29764e-168	M01
ELK3	2.70658e-172	0.255209	0.162	0.082	6.42595e-168	M01
ZCCHC2	1.25197e-171	0.367287	0.352	0.251	2.97243e-167	M01
STAT3	1.54787e-171	0.311554	0.511	0.405	3.67495e-167	M01
SHOC2	4.79079e-171	0.378353	0.437	0.337	1.13743e-166	M01
DNAJA1	3.27422e-170	0.253007	0.742	0.651	7.77365e-166	M01
TAP2	3.5386e-168	0.307234	0.314	0.214	8.40134e-164	M01
SFT2D2	7.22187e-167	0.359876	0.395	0.297	1.71462e-162	M01
EAF1	1.78629e-166	0.318548	0.245	0.153	4.24102e-162	M01
DDX21	5.29659e-166	0.367539	0.544	0.454	1.25752e-161	M01
SIGLEC9	1.00787e-165	0.26603	0.194	0.11	2.39287e-161	M01
HNRNPLL	4.7541e-164	0.316745	0.297	0.198	1.12872e-159	M01
EFHD2	8.08112e-164	0.331175	0.55	0.447	1.91862e-159	M01
GNG10	6.92967e-163	0.33869	0.391	0.289	1.64524e-158	M01
MEF2A	2.27691e-162	0.346162	0.359	0.263	5.40585e-158	M01
EHD4	1.07292e-161	0.385861	0.387	0.292	2.54732e-157	M01
RGS2	1.27538e-161	0.25322	0.203	0.114	3.028e-157	M01
TLR4	8.6225e-161	0.340932	0.336	0.237	2.04715e-156	M01	surface			50177125	CCOC(=O)C1=CCCCC1S(=O)(=O)Nc1ccc(F)cc1Cl
CNP	5.33487e-160	0.318122	0.324	0.228	1.2666e-155	M01
GSDMD	5.79825e-160	0.326806	0.423	0.326	1.37662e-155	M01
VMP1	5.2656e-159	0.357171	0.599	0.507	1.25016e-154	M01
TLNRD1	1.98618e-157	0.330421	0.33	0.232	4.71558e-153	M01
KLF3	4.16906e-157	0.354565	0.33	0.234	9.89817e-153	M01
TLR1	4.40545e-157	0.286386	0.215	0.13	1.04594e-152	M01
RUBCN	4.82868e-157	0.328632	0.257	0.168	1.14643e-152	M01
UBE2F	2.04336e-155	0.330593	0.341	0.246	4.85135e-151	M01
MBOAT7	5.52923e-155	0.292001	0.246	0.156	1.31275e-150	M01
SNN	1.88086e-154	0.29801	0.238	0.15	4.46554e-150	M01
CARD19	1.20169e-153	0.27737	0.273	0.179	2.85306e-149	M01
PPP4C	1.17997e-152	0.305747	0.536	0.444	2.80147e-148	M01
APOL1	5.34116e-152	0.310958	0.306	0.214	1.2681e-147	M01
MFSD1	7.54998e-152	0.30407	0.562	0.452	1.79252e-147	M01
MSN	3.165e-151	0.25881	0.624	0.523	7.51434e-147	M01
PAK2	3.8004e-151	0.313218	0.565	0.475	9.02291e-147	M01
SMIM29	4.6632e-151	0.317906	0.384	0.285	1.10714e-146	M01
TANK	9.66469e-151	0.295325	0.466	0.368	2.29459e-146	M01
CD86	2.39885e-150	0.312221	0.428	0.328	5.69535e-146	M01	surface
MAML2	3.66823e-150	0.327475	0.337	0.242	8.70911e-146	M01
SMAP2	7.40376e-150	0.339859	0.384	0.291	1.7578e-145	M01
FAM20C	7.93517e-150	0.251613	0.198	0.115	1.88397e-145	M01
ZFP36L1	1.3462e-149	0.444956	0.544	0.447	3.19616e-145	M01
ERO1A	1.4663e-149	0.325321	0.348	0.255	3.4813e-145	M01
PPIF	2.25979e-149	0.281404	0.339	0.245	5.36518e-145	M01
TOP1	1.13312e-148	0.327677	0.519	0.43	2.69025e-144	M01
STX4	4.89788e-148	0.315468	0.416	0.322	1.16285e-143	M01
WDFY1	1.27367e-145	0.343049	0.349	0.258	3.02394e-141	M01
COX20	1.53413e-145	0.338543	0.402	0.308	3.64233e-141	M01
IL6	5.86167e-145	0.325397	0.102	0.045	1.39168e-140	M01
PRKCD	1.27794e-144	0.34112	0.328	0.239	3.03409e-140	M01
IKBKE	1.53646e-144	0.297266	0.216	0.135	3.64786e-140	M01
CUL1	5.9574e-144	0.30929	0.264	0.178	1.41441e-139	M01
CAPN2	2.17562e-143	0.287071	0.436	0.333	5.16535e-139	M01
ACTN1	3.06335e-143	0.323795	0.47	0.368	7.27301e-139	M01
PDIA3	1.19594e-142	0.315373	0.617	0.536	2.8394e-138	M01
SLC30A1	1.63137e-142	0.253698	0.183	0.107	3.8732e-138	M01
C3orf58	1.11232e-141	0.30059	0.178	0.104	2.64087e-137	M01
LTBR	7.93645e-141	0.300475	0.29	0.204	1.88427e-136	M01
DOCK10	1.49257e-140	0.303348	0.318	0.224	3.54366e-136	M01
IGFLR1	3.11382e-140	0.262029	0.322	0.227	7.39284e-136	M01
INSIG1	2.23086e-139	0.47847	0.281	0.192	5.2965e-135	M01
SLC7A7	2.71119e-139	0.272093	0.497	0.385	6.43691e-135	M01
EHBP1L1	4.07725e-138	0.323624	0.34	0.249	9.68022e-134	M01
IL15	1.11786e-137	0.267555	0.202	0.125	2.65402e-133	M01
PDLIM7	2.50916e-136	0.309624	0.267	0.183	5.95725e-132	M01
PEA15	6.04955e-136	0.289907	0.338	0.246	1.43628e-131	M01
M6PR	8.13849e-136	0.288684	0.564	0.474	1.93224e-131	M01
WDR1	2.4021e-135	0.29614	0.56	0.474	5.70305e-131	M01
NT5C2	3.38897e-135	0.294687	0.296	0.21	8.04609e-131	M01
IL18BP	3.5836e-133	0.291632	0.213	0.134	8.50819e-129	M01
SLC16A3	3.81332e-133	0.307496	0.5	0.411	9.05358e-129	M01
WASHC4	1.41619e-130	0.306603	0.4	0.312	3.36233e-126	M01
APOL2	2.03781e-130	0.288525	0.303	0.218	4.83818e-126	M01
FPR3	6.4758e-130	0.452492	0.369	0.277	1.53749e-125	M01	surface			50050937	CSCC[C@H](NC=O)C(=O)N[C@@H](CC(C)C)C(=O)N[C@@H](Cc1ccccc1)C(O)=O
NBN	3.70983e-129	0.261266	0.394	0.305	8.80789e-125	M01
TENT5A	5.23892e-129	0.262761	0.413	0.314	1.24383e-124	M01
RUNX1	6.83086e-129	0.301644	0.433	0.343	1.62178e-124	M01
DOCK8	3.94043e-128	0.301824	0.5	0.409	9.35536e-124	M01
SH2B2	8.32447e-128	0.271631	0.195	0.122	1.9764e-123	M01
SLC25A24	1.54356e-127	0.318148	0.408	0.322	3.66473e-123	M01
RHEB	2.30852e-127	0.256883	0.605	0.517	5.48088e-123	M01
CYB5R4	2.59305e-126	0.284371	0.312	0.227	6.15641e-122	M01
MFSD12	4.85881e-126	0.281354	0.297	0.213	1.15358e-121	M01	surface
LAT2	9.19078e-126	0.292701	0.341	0.253	2.18207e-121	M01
GPD2	1.13638e-125	0.305237	0.273	0.193	2.698e-121	M01
MAT2A	1.13698e-125	0.332273	0.39	0.307	2.69941e-121	M01
ARRB2	2.08126e-124	0.293249	0.536	0.447	4.94132e-120	M01
NFKB1	8.81104e-124	0.263412	0.348	0.258	2.09192e-119	M01
SIPA1L2	3.96918e-123	0.278121	0.192	0.12	9.42364e-119	M01
PLEKHF2	4.84594e-123	0.261261	0.227	0.15	1.15052e-118	M01
HK1	8.87657e-123	0.289509	0.31	0.229	2.10748e-118	M01
AP5B1	1.7122e-121	0.274956	0.244	0.167	4.06511e-117	M01
STAT6	4.40173e-121	0.285777	0.358	0.274	1.04506e-116	M01
CHMP4B	8.72629e-121	0.271586	0.496	0.411	2.0718e-116	M01
PTP4A1	4.07337e-119	0.29357	0.414	0.33	9.67099e-115	M01
ARL8A	5.27735e-119	0.282888	0.307	0.224	1.25295e-114	M01
NFE2L2	9.48851e-119	0.263957	0.556	0.473	2.25276e-114	M01
MGAT4A	2.75695e-118	0.329821	0.353	0.27	6.54555e-114	M01
SRGAP2B	5.87965e-118	0.255236	0.163	0.097	1.39595e-113	M01
MIDN	1.52217e-117	0.289846	0.344	0.258	3.61393e-113	M01
ZMIZ1	8.48291e-117	0.304359	0.294	0.215	2.01401e-112	M01
CORO1C	1.97346e-116	0.260149	0.493	0.401	4.6854e-112	M01
PCGF5	8.63651e-116	0.270693	0.39	0.309	2.05048e-111	M01
GLMP	6.37654e-115	0.294981	0.334	0.254	1.51392e-110	M01
GMIP	7.60599e-114	0.277226	0.254	0.179	1.80581e-109	M01
SLC25A28	2.69836e-113	0.268882	0.198	0.129	6.40646e-109	M01
UBALD2	4.51307e-113	0.258521	0.379	0.292	1.07149e-108	M01
B3GNT5	4.88702e-113	0.270154	0.268	0.188	1.16028e-108	M01
CHST11	1.82092e-112	0.260802	0.337	0.253	4.32322e-108	M01
DDX3X	9.98591e-112	0.280289	0.517	0.44	2.37085e-107	M01
DENND1B	1.53703e-111	0.273116	0.277	0.2	3.64922e-107	M01
FMNL1	3.37667e-111	0.278651	0.452	0.369	8.01688e-107	M01
STK40	1.39156e-109	0.265168	0.262	0.188	3.30384e-105	M01
CD55	1.51835e-109	0.251552	0.417	0.331	3.60486e-105	M01
FAM214B	2.75435e-109	0.254947	0.202	0.132	6.53938e-105	M01
CDC73	8.76465e-109	0.30112	0.294	0.22	2.0809e-104	M01
TMEM167A	1.37867e-108	0.29352	0.491	0.42	3.27324e-104	M01
GTF2B	3.87108e-108	0.315758	0.388	0.31	9.19071e-104	M01
MMP19	2.06597e-107	0.383194	0.252	0.175	4.90503e-103	M01
RB1	2.21205e-107	0.281027	0.311	0.235	5.25184e-103	M01
SLAMF8	4.9046e-107	0.266966	0.303	0.223	1.16445e-102	M01	surface
EFR3A	1.28491e-106	0.297431	0.401	0.325	3.05062e-102	M01
MLKL	3.36921e-106	0.251081	0.257	0.184	7.99919e-102	M01
NPC1	1.28316e-105	0.269993	0.29	0.213	3.04648e-101	M01	surface
HSD3B7	4.12322e-105	0.282145	0.272	0.197	9.78935e-101	M01
RP2	5.57286e-105	0.276453	0.242	0.17	1.32311e-100	M01
HSPA5	1.18019e-104	0.306872	0.569	0.499	2.80201e-100	M01				32370	Nc1nc2c(N)ncnc2n1[C@@H]1O[C@H](CO)[C@@H](O)[C@H]1O
RNASE6	6.08003e-104	0.257631	0.233	0.158	1.44352e-99	M01
SLC15A4	9.32768e-104	0.261147	0.226	0.156	2.21458e-99	M01
QKI	1.04356e-103	0.266076	0.422	0.342	2.47762e-99	M01
IFNGR1	1.95015e-103	0.264113	0.484	0.4	4.63004e-99	M01
LRRC25	3.52395e-103	0.282165	0.241	0.17	8.36656e-99	M01
FGD2	1.4881e-102	0.265722	0.278	0.205	3.53306e-98	M01
PTTG1IP	2.20205e-102	0.280401	0.445	0.363	5.22811e-98	M01	surface
NCOA7	2.64904e-102	0.290044	0.393	0.311	6.28935e-98	M01
CNIH4	6.20748e-102	0.369331	0.49	0.422	1.47378e-97	M01
TIFA	7.58461e-101	0.260116	0.196	0.128	1.80074e-96	M01
SCAF11	1.55035e-99	0.263027	0.575	0.502	3.68085e-95	M01
UBA1	7.52723e-98	0.263153	0.351	0.277	1.78712e-93	M01
DOK3	1.00486e-95	0.267835	0.286	0.215	2.38574e-91	M01
PCNX1	1.34711e-95	0.259958	0.269	0.198	3.19832e-91	M01
RAB5C	4.3783e-94	0.251826	0.524	0.455	1.0395e-89	M01
BID	7.27577e-94	0.260361	0.406	0.335	1.72741e-89	M01
PGD	2.20261e-93	0.262069	0.549	0.476	5.22944e-89	M01				50148767	ONC(=O)[C@H](O)[C@H](O)COP(O)(O)=O
MIR3945HG	2.30769e-91	0.279503	0.238	0.168	5.47891e-87	M01
PLEC	7.33778e-91	0.282538	0.394	0.323	1.74214e-86	M01
B3GNT2	3.0192e-90	0.340224	0.42	0.354	7.16819e-86	M01
CEP170	4.40559e-90	0.265549	0.317	0.247	1.04598e-85	M01
FXYD6	6.31313e-90	0.275817	0.197	0.135	1.49886e-85	M01
SDSL	8.09226e-90	0.253366	0.289	0.218	1.92126e-85	M01
TET2	6.09038e-89	0.253243	0.233	0.168	1.44598e-84	M01
ME2	1.69033e-87	0.275988	0.354	0.285	4.01319e-83	M01
TRAPPC5	2.34189e-87	0.251524	0.266	0.2	5.56011e-83	M01
IRF2BP2	2.73281e-86	0.265519	0.362	0.292	6.48824e-82	M01
HEBP1	1.21943e-83	0.254553	0.316	0.248	2.89516e-79	M01
MS4A4A	1.69006e-83	0.271241	0.621	0.53	4.01255e-79	M01
HPCAL1	7.21039e-83	0.255228	0.359	0.292	1.71189e-78	M01
GPCPD1	7.76421e-83	0.269933	0.474	0.402	1.84338e-78	M01
SLC27A3	6.60838e-81	0.266202	0.268	0.205	1.56896e-76	M01
ATP1B3	3.17048e-80	0.257723	0.508	0.447	7.52735e-76	M01
RGCC	5.34931e-80	0.342133	0.569	0.508	1.27003e-75	M01
VSIR	3.25207e-78	0.285031	0.298	0.236	7.72106e-74	M01
H1F0	7.00457e-74	0.315734	0.207	0.149	1.66302e-69	M01
MBD2	1.21656e-68	0.264451	0.321	0.266	2.88835e-64	M01
TMEM60	1.44274e-68	0.253024	0.336	0.278	3.42536e-64	M01
SAT2	3.27647e-67	0.251694	0.412	0.355	7.77899e-63	M01
SLC25A19	1.05175e-65	0.265172	0.246	0.191	2.49708e-61	M01
IL1B	3.55107e-58	0.29471	0.202	0.151	8.43096e-54	M01
AC103591.3	2.25733e-57	0.267878	0.118	0.077	5.35936e-53	M01
SIDT2	3.44676e-55	0.251154	0.291	0.238	8.1833e-51	M01	surface
GOLGA4	7.7912e-47	0.261783	0.369	0.326	1.84979e-42	M01
PHLDA1	4.52129e-39	0.256445	0.185	0.144	1.07344e-34	M01
PLAC8	1.11434e-38	0.26352	0.325	0.276	2.64567e-34	M01
THBD	9.77156e-36	0.257223	0.13	0.096	2.31996e-31	M01
LYZ	0	2.07443	0.977	0.715	0	M02
RETN	0	1.96201	0.813	0.293	0	M02
RPS17	0	1.90428	0.918	0.497	0	M02
CSTA	0	1.87135	0.878	0.399	0	M02
RPS20	0	1.80082	0.963	0.745	0	M02
CRIP1	0	1.77485	0.857	0.487	0	M02
FABP4	0	1.69576	0.876	0.265	0	M02				22231	CCCCC\C=C/C\C=C/CCCCCCCC(O)=O
RPL17	0	1.68972	0.936	0.672	0	M02
RPL21	0	1.64754	0.975	0.875	0	M02
RPL27A	0	1.63081	0.95	0.741	0	M02
HLA-DRA	0	1.61316	0.997	0.867	0	M02	surface
RPS10	0	1.55652	0.878	0.42	0	M02
C1QA	0	1.53237	0.956	0.453	0	M02
RPL13A	0	1.5236	0.958	0.797	0	M02
APOC1	0	1.50421	0.978	0.574	0	M02
RPL31	0	1.49398	0.958	0.795	0	M02
HLA-DRB1	0	1.48392	0.997	0.846	0	M02	surface
RPL36A	0	1.47583	0.949	0.724	0	M02
ALOX5AP	0	1.46139	0.908	0.521	0	M02				50052018	CC(C)(C)Sc1c(CC(C)(C)C([O-])=O)n(Cc2ccc(Cl)cc2)c2ccc(OCc3ccc4ccccc4n3)cc12
MARCO	0	1.4587	0.897	0.433	0	M02
HLA-DRB5	0	1.43406	0.98	0.675	0	M02	surface
C1QB	0	1.43224	0.962	0.47	0	M02
HLA-DQB1	0	1.4245	0.961	0.58	0	M02	surface
APOE	0	1.42318	0.958	0.461	0	M02
MCEMP1	0	1.4099	0.691	0.305	0	M02
HLA-DPB1	0	1.38454	0.98	0.746	0	M02	surface
SNHG25	0	1.3629	0.575	0.13	0	M02
ALDH2	0	1.35237	0.805	0.354	0	M02				23420	Oc1ccc(cc1)-c1coc2cc(O)ccc2c1=O
VSIG4	0	1.30768	0.791	0.377	0	M02
CD52	0	1.2859	0.909	0.661	0	M02	surface
LTA4H	0	1.2856	0.832	0.404	0	M02				21642	C[C@H](CS)C(=O)N1CCC[C@H]1C(O)=O
FBP1	0	1.26946	0.808	0.441	0	M02				4626	COc1cc2ncnc(Nc3ccc(F)c(Cl)c3)c2cc1OC
RPL23	0	1.22982	0.909	0.655	0	M02
TMSB4X	0	1.22783	0.998	0.99	0	M02
CFD	0	1.22543	0.8	0.49	0	M02
HLA-DPA1	0	1.20795	0.989	0.798	0	M02	surface
RPS29	0	1.20503	0.983	0.913	0	M02
RPL26	0	1.20373	0.977	0.869	0	M02
HLA-DQA1	0	1.17543	0.931	0.501	0	M02	surface
UBB	0	1.17188	0.947	0.764	0	M02
LST1	0	1.15903	0.889	0.568	0	M02
AC020656.1	0	1.15262	0.391	0.177	0	M02
RPL7	0	1.13564	0.942	0.761	0	M02
NDUFB1	0	1.13223	0.906	0.675	0	M02
RPL38	0	1.12703	0.968	0.862	0	M02
GCHFR	0	1.11835	0.793	0.394	0	M02
NUPR1	0	1.09485	0.857	0.345	0	M02
TSPO	0	1.0901	0.927	0.735	0	M02		TSPO	PK11195	21363	Cc1ncc2CN=C(c3ccccc3F)c3cc(Cl)ccc3-n12
HLA-DMA	0	1.0685	0.898	0.597	0	M02	surface
INHBA	0	1.06288	0.463	0.158	0	M02				50095125	CC(C)(O)C#Cc1ccc(CN2CCC[C@@H](CCC(=O)N3CCOCC3)C2)s1
VMO1	0	1.05012	0.542	0.209	0	M02
RBP4	0	1.0272	0.513	0.167	0	M02				50019040	OC(=O)c1ccccc1NC(=O)N1CCC(CC1)c1ccccc1C(F)(F)F
APOC2	0	1.02409	0.239	0.092	0	M02
CLEC12A	0	1.02359	0.569	0.269	0	M02	surface
RPL34	0	1.01647	0.995	0.955	0	M02
CST3	0	1.01626	0.996	0.818	0	M02
MGST3	0	0.996015	0.828	0.561	0	M02
AC026369.3	0	0.984416	0.51	0.191	0	M02
NDUFB8	0	0.972827	0.503	0.201	0	M02
RPL23A	0	0.970199	0.965	0.853	0	M02
RPL27	0	0.969258	0.959	0.835	0	M02
CTSS	0	0.965771	0.977	0.808	0	M02				19854	CN1CCN(CC1)c1nc(cs1)-c1ccc(cc1)C(=O)NC1(CCCCC1)C(=O)NCC#N
NDUFA11	0	0.962241	0.595	0.302	0	M02
CD74	0	0.952295	1	0.959	0	M02	surface
CD302	0	0.945618	0.479	0.212	0	M02	surface
ALOX5	0	0.94254	0.637	0.34	0	M02				4375	OC(=O)\C=C\c1ccc(O)c(O)c1
RPS6	0	0.94227	0.969	0.86	0	M02
RPL37A	0	0.936544	0.98	0.9	0	M02
HLA-DMB	0	0.925471	0.696	0.42	0	M02	surface
RPS18	0	0.923357	0.976	0.883	0	M02
NDUFA13	0	0.919618	0.762	0.512	0	M02
RPLP2	0	0.915865	0.989	0.944	0	M02
TMBIM4	0	0.910062	0.635	0.364	0	M02
RPL15	0	0.90664	0.972	0.888	0	M02
CALM2	0	0.90329	0.933	0.779	0	M02
MS4A7	0	0.899965	0.904	0.556	0	M02
JAML	0	0.897622	0.535	0.23	0	M02
RPL35	0	0.896834	0.978	0.885	0	M02
ATP5PO	0	0.891129	0.534	0.276	0	M02
MRC1	0	0.890027	0.643	0.326	0	M02	surface
STXBP2	0	0.887936	0.715	0.588	0	M02
FCGRT	0	0.887073	0.839	0.534	0	M02	surface
UQCRB	0	0.878295	0.912	0.748	0	M02				50027960	CC(C)(C)c1ccc(cc1)S(=O)(=O)Nc1ccc(O)cc1
RPS25	0	0.874053	0.971	0.882	0	M02
OLR1	0	0.870215	0.776	0.45	0	M02	surface
ACP5	0	0.863298	0.883	0.586	0	M02
GRN	0	0.857593	0.97	0.756	0	M02
S100A13	0	0.85127	0.48	0.24	0	M02
TREM2	0	0.84722	0.524	0.25	0	M02	surface
ESRRA	0	0.845051	0.376	0.139	0	M02		ESRRA	1-[18F]fluoro-2-oxohexestrol	7462	Oc1ccc(cc1)-c1oc2cc(O)cc(O)c2c(=O)c1O
EIF3E	0	0.839256	0.695	0.483	0	M02
CD9	0	0.83846	0.793	0.471	0	M02	surface
NDUFA4	0	0.834401	0.906	0.736	0	M02
TYROBP	0	0.834104	0.998	0.842	0	M02
IGF1	0	0.83209	0.214	0.04	0	M02
RPS19	0	0.830314	0.991	0.951	0	M02
MSR1	0	0.820905	0.744	0.443	0	M02	surface
RPS27	0	0.819978	0.992	0.958	0	M02				50420401	CC(C)(C)Nc1nc(Nc2ccc(cc2)C(N)=O)cc(N)c1C#N
EVI2B	0	0.812796	0.59	0.353	0	M02	surface
PFDN5	0	0.80734	0.965	0.875	0	M02
LY86	0	0.805415	0.496	0.282	0	M02
ATP5MPL	0	0.805153	0.872	0.711	0	M02
TOMM7	0	0.803046	0.881	0.713	0	M02
CES1	0	0.799902	0.598	0.293	0	M02				10304	CN1C(=O)C(=O)c2ccccc12
COX7C	0	0.798343	0.939	0.807	0	M02
ARL6IP1	0	0.788816	0.671	0.458	0	M02
RPS27A	0	0.787915	0.991	0.937	0	M02
AXL	0	0.783787	0.434	0.207	0	M02	surface			21	COc1cc2c(Nc3ccc(Br)cc3F)ncnc2cc1OCC1CCN(C)CC1
RPS11	0	0.781017	0.941	0.804	0	M02
VAMP8	0	0.769641	0.895	0.715	0	M02
UQCR11	0	0.76828	0.92	0.794	0	M02
PSMA7	0	0.767751	0.918	0.781	0	M02
SMIM25	0	0.758243	0.757	0.519	0	M02
PCOLCE2	0	0.757155	0.333	0.121	0	M02
RPL10A	0	0.756526	0.923	0.738	0	M02
TKT	0	0.744682	0.656	0.476	0	M02				50230600	Cc1c(CCO)sc[n+]1Cc1ccc(C)nc1N
HNMT	0	0.740858	0.595	0.371	0	M02				50041457	CCN(CC)Cc1cc(Nc2ccnc3cc(Cl)ccc23)ccc1O
COMMD6	0	0.738046	0.858	0.706	0	M02
TFRC	0	0.737696	0.577	0.285	0	M02
NDUFC2	0	0.724575	0.45	0.247	0	M02
AKR1B1	0	0.723426	0.462	0.272	0	M02				7458	Oc1ccc(cc1)-c1cc(=O)c2c(O)cc(O)cc2o1
RPL3	0	0.711255	0.941	0.789	0	M02
TCF7L2	0	0.709069	0.401	0.214	0	M02
TREM1	0	0.70734	0.655	0.418	0	M02	surface
S100A4	0	0.706947	0.977	0.872	0	M02
RPS2	0	0.703075	0.977	0.91	0	M02
SMIM30	0	0.699521	0.401	0.237	0	M02
AIF1	0	0.698025	0.957	0.734	0	M02
DMAC1	0	0.696944	0.413	0.246	0	M02
LPL	0	0.696446	0.316	0.133	0	M02	surface			26134	CCCCCCCCCc1ccc(cc1)B(O)O
LGALS3BP	0	0.69069	0.736	0.501	0	M02
DPYSL2	0	0.686399	0.454	0.268	0	M02
C1orf162	0	0.680178	0.795	0.543	0	M02
CKLF	0	0.678223	0.619	0.413	0	M02
RPL10	0	0.674913	0.996	0.955	0	M02
RPS4X	0	0.672418	0.968	0.847	0	M02
C6orf48	0	0.670867	0.397	0.216	0	M02
HSD17B11	0	0.669289	0.491	0.326	0	M02
RPS14	0	0.668041	0.987	0.934	0	M02
UBA52	0	0.667909	0.973	0.905	0	M02
ATP1B1	0	0.666969	0.424	0.266	0	M02	surface
SCD	0	0.663612	0.562	0.273	0	M02				149345	CCCCCCCCC1=C(CCCCCCCC(O)=O)C1
MGST2	0	0.661922	0.385	0.23	0	M02
RPS16	0	0.654442	0.969	0.909	0	M02
PPARG	0	0.649066	0.432	0.255	0	M02		PPARG	3-(4-[2-[benzoxazol-2-yl-methylamino]ethoxy]phenyl)-2-(2-[18F]fluoroethoxy)propionic acid	50049240	CCc1ccc(CCOc2ccc(Cc3sc(=O)[nH]c3O)cc2)nc1
AGRP	0	0.643968	0.28	0.119	0	M02
ELOB	0	0.642268	0.928	0.823	0	M02
LRPAP1	0	0.640559	0.647	0.481	0	M02
SH3BGRL	0	0.640467	0.731	0.567	0	M02
RPL12	0	0.640411	0.993	0.953	0	M02
RPL22	0	0.632632	0.97	0.879	0	M02
PSMA2	0	0.631933	0.421	0.259	0	M02
PLA2G16	0	0.631506	0.505	0.322	0	M02
PDLIM1	0	0.626112	0.379	0.196	0	M02
GMFG	0	0.624479	0.791	0.642	0	M02
TCEAL4	0	0.623279	0.391	0.25	0	M02
SEC11A	0	0.618031	0.691	0.545	0	M02
TCEAL8	0	0.617342	0.346	0.198	0	M02
GPNMB	0	0.613721	0.773	0.457	0	M02	surface
C9orf16	0	0.613684	0.651	0.513	0	M02
CAT	0	0.609858	0.4	0.246	0	M02
PARAL1	0	0.609545	0.28	0.118	0	M02
CYP27A1	0	0.606695	0.629	0.359	0	M02				50155468	COc1ccc2C(=O)\C(CCc2c1)=C\c1ccccc1Br
GPD1	0	0.596995	0.267	0.093	0	M02
NDUFA7	0	0.596563	0.345	0.187	0	M02
PYCARD	0	0.59454	0.736	0.586	0	M02
PHLDA3	0	0.593236	0.324	0.156	0	M02
MDH1	0	0.593216	0.54	0.398	0	M02				23223	CC(C)c1c(O)c(O)c(C=O)c2c(O)c(c(C)cc12)-c1c(C)cc2c(C(C)C)c(O)c(O)c(C=O)c2c1O
RPL9	0	0.593032	0.974	0.898	0	M02
NEDD8	0	0.591369	0.717	0.598	0	M02
MINOS1	0	0.585779	0.666	0.539	0	M02
NAP1L1	0	0.582843	0.637	0.488	0	M02
RPL11	0	0.58181	0.994	0.956	0	M02
PET100	0	0.58169	0.697	0.587	0	M02
POLR2L	0	0.57375	0.789	0.663	0	M02
LAMTOR4	0	0.573128	0.718	0.604	0	M02
RPS23	0	0.568236	0.986	0.932	0	M02
COPS9	0	0.565432	0.619	0.509	0	M02
ATP5MG	0	0.560746	0.92	0.827	0	M02
DSTN	0	0.552235	0.511	0.361	0	M02
UQCRQ	0	0.550897	0.804	0.665	0	M02
SLCO2B1	0	0.54425	0.421	0.261	0	M02	surface			5446	COCCOc1cc2ncnc(Nc3cccc(c3)C#C)c2cc1OCCOC
TNNI2	0	0.533999	0.293	0.152	0	M02
RPL4	0	0.532433	0.858	0.717	0	M02
RPL35A	0	0.530394	0.981	0.926	0	M02
RPS5	0	0.529794	0.942	0.814	0	M02
RPL32	0	0.525332	0.993	0.957	0	M02
RPS15A	0	0.524187	0.991	0.939	0	M02
CPE	0	0.515939	0.221	0.086	0	M02
SERPINA1	0	0.512783	0.93	0.701	0	M02
RPS27L	0	0.512125	0.891	0.754	0	M02
RPS15	0	0.508821	0.988	0.951	0	M02
SERPING1	0	0.507252	0.771	0.611	0	M02
PSAP	0	0.5066	0.989	0.862	0	M02
C1orf56	0	0.505724	0.178	0.066	0	M02
FFAR4	0	0.505491	0.23	0.104	0	M02	surface			50044849	COc1ccc(cc1)S(=O)(=O)Nc1c(C)cc(C)cc1C
LINC01827	0	0.505316	0.151	0.042	0	M02
RPS8	0	0.504332	0.992	0.955	0	M02
NDUFA1	0	0.499675	0.844	0.755	0	M02
FTH1	0	0.497757	1	0.997	0	M02
RPL5	0	0.49625	0.912	0.771	0	M02
CYBA	0	0.494085	0.98	0.927	0	M02
SRP14	0	0.489384	0.926	0.846	0	M02
RPL6	0	0.485724	0.968	0.881	0	M02
FTL	0	0.484208	1	0.997	0	M02
RPS9	0	0.484088	0.967	0.908	0	M02
LY96	0	0.48355	0.674	0.532	0	M02
STMN1	0	0.479693	0.509	0.261	0	M02
ATP5ME	0	0.47958	0.833	0.726	0	M02
AL035446.1	0	0.476927	0.205	0.08	0	M02
ARPC1B	0	0.472028	0.828	0.732	0	M02
CXCL16	0	0.466806	0.754	0.569	0	M02	surface
CAPG	0	0.465659	0.893	0.717	0	M02
UQCRH	0	0.460713	0.768	0.664	0	M02
TXNIP	0	0.458249	0.912	0.749	0	M02
MNDA	0	0.455183	0.813	0.612	0	M02
COX6C	0	0.446708	0.865	0.763	0	M02
SKP1	0	0.443275	0.778	0.688	0	M02
MT-ND2	0	0.438628	0.987	0.946	0	M02
RPL13	0	0.436081	0.984	0.937	0	M02
ITM2B	0	0.435004	0.966	0.886	0	M02	surface
TUBA1B	0	0.430574	0.887	0.762	0	M02
RPL41	0	0.428975	0.998	0.986	0	M02
RPS13	0	0.428079	0.992	0.957	0	M02
ATP5MC2	0	0.425983	0.902	0.804	0	M02
NDUFB2	0	0.424627	0.814	0.729	0	M02
YBX1	0	0.414956	0.935	0.843	0	M02
GSTP1	0	0.407657	0.869	0.696	0	M02				50043758	CCCCCCSCC(NC(=O)CCC(N)C(O)=O)C(=O)NCC(O)=O
LSAMP	0	0.39425	0.144	0.043	0	M02	surface
RPL39	0	0.364461	0.997	0.981	0	M02
RPL18A	0	0.342233	0.972	0.907	0	M02
RPS3A	0	0.3142	0.973	0.901	0	M02
RACK1	0	0.312787	0.916	0.829	0	M02
B2M	0	0.298197	1	0.999	0	M02
RPL36	0	0.297294	0.988	0.948	0	M02
FAU	0	0.280602	0.992	0.968	0	M02
RPS28	0	0.279682	0.997	0.981	0	M02
RPL14	0	0.278373	0.964	0.888	0	M02
ATP5F1E	0	0.264565	0.995	0.978	0	M02
ACOT7	1.25211e-306	0.574244	0.302	0.164	2.97276e-302	M02
LDHB	3.81028e-302	0.499285	0.561	0.398	9.04636e-298	M02				23223	CC(C)c1c(O)c(O)c(C=O)c2c(O)c(c(C)cc12)-c1c(C)cc2c(C(C)C)c(O)c(O)c(C=O)c2c1O
SEC62	7.43832e-301	0.456134	0.728	0.636	1.76601e-296	M02
GLDN	8.39798e-296	0.517231	0.258	0.129	1.99385e-291	M02	surface
TBCA	1.13402e-293	0.467565	0.76	0.687	2.6924e-289	M02
GYPC	1.80674e-287	0.518733	0.568	0.429	4.28956e-283	M02	surface
NDUFS5	2.25709e-287	0.431091	0.763	0.67	5.35877e-283	M02
GAPLINC	1.88546e-286	0.504276	0.224	0.105	4.47647e-282	M02
ACO1	5.05095e-285	0.511093	0.251	0.126	1.1992e-280	M02
SLC25A6	1.89951e-282	0.445577	0.733	0.635	4.50982e-278	M02
NDUFA3	2.14633e-280	0.413637	0.767	0.68	5.09582e-276	M02
DPEP2	4.76738e-279	0.516221	0.257	0.132	1.13187e-274	M02	surface
SCP2	1.00092e-276	0.545098	0.507	0.38	2.37639e-272	M02
EIF3K	7.21183e-274	0.425507	0.746	0.661	1.71223e-269	M02
BHLHE41	3.86609e-273	0.559137	0.316	0.18	9.17886e-269	M02
ITIH5	2.02791e-270	0.328862	0.121	0.038	4.81466e-266	M02
SVIL	1.04972e-269	0.520468	0.284	0.155	2.49225e-265	M02
PTPMT1	1.78585e-266	0.600619	0.399	0.274	4.23996e-262	M02
HPGDS	3.4001e-263	0.437709	0.169	0.069	8.07252e-259	M02				21618	COc1ccc(cc1)-c1cc2C(=O)c3ccccc3-c2nn1
ECH1	8.01882e-259	0.55056	0.452	0.332	1.90383e-254	M02
COX4I1	6.03507e-254	0.325409	0.893	0.832	1.43285e-249	M02
CLDN7	9.32511e-254	0.360008	0.257	0.131	2.21397e-249	M02
NOP53	6.44915e-253	0.497491	0.575	0.466	1.53116e-248	M02
SPARC	5.0988e-252	0.542521	0.217	0.105	1.21056e-247	M02
LIPA	1.62489e-251	0.576455	0.57	0.432	3.85782e-247	M02				50318688	O=C(Oc1nsnc1N1CCOCC1)N1CCOCC1
OAZ1	4.00997e-251	0.277583	0.97	0.935	9.52047e-247	M02
NUP214	2.24821e-248	0.569252	0.371	0.248	5.3377e-244	M02
GPX3	4.62995e-247	0.513013	0.202	0.094	1.09924e-242	M02
ATP5MF	6.89869e-244	0.384205	0.786	0.72	1.63789e-239	M02
PLAC8	2.08386e-243	0.677419	0.406	0.265	4.9475e-239	M02
XIST	2.31288e-243	0.625766	0.197	0.092	5.49124e-239	M02
AL034397.3	1.50761e-242	0.387997	0.15	0.059	3.57937e-238	M02
NENF	4.78219e-242	0.514972	0.54	0.438	1.13539e-237	M02
PEBP1	2.32606e-241	0.476558	0.554	0.429	5.52252e-237	M02
PHKG1	8.85711e-239	0.311507	0.109	0.034	2.10286e-234	M02
CAMP	5.55694e-237	0.430412	0.135	0.05	1.31933e-232	M02
UQCR10	1.14583e-236	0.349572	0.843	0.768	2.72044e-232	M02
SLIRP	6.51897e-236	0.458907	0.628	0.535	1.54773e-231	M02
APLP2	1.20619e-234	0.372409	0.803	0.657	2.86373e-230	M02
HEXA	7.52466e-234	0.487555	0.481	0.36	1.78651e-229	M02				18512	CCc1nc(N)nc(N)c1-c1ccc(Cl)cc1
LGALS1	1.15734e-233	0.258862	0.968	0.85	2.74777e-229	M02				50420903	CN(C)CCNC(=O)COc1c2Cc3cccc(Cc4cccc(Cc5cccc(Cc1ccc2)c5OCC(=O)NCCN(C)C)c4OCC(=O)NCCN(C)C)c3OCC(=O)NCCN(C)C
CPVL	1.99206e-233	0.554644	0.432	0.308	4.72955e-229	M02
C20orf27	5.44839e-232	0.531259	0.329	0.212	1.29356e-227	M02
EEF1G	6.81203e-223	0.542884	0.347	0.23	1.61731e-218	M02
PNPLA6	6.78948e-222	0.531728	0.426	0.307	1.61196e-217	M02
NPC2	1.59103e-221	0.298699	0.932	0.791	3.77741e-217	M02
DOK2	2.91813e-220	0.45502	0.47	0.344	6.92822e-216	M02
ZFAS1	6.57039e-220	0.365112	0.672	0.571	1.55994e-215	M02
COX6B1	4.70428e-219	0.316163	0.874	0.816	1.11689e-214	M02
VKORC1	7.42994e-219	0.504861	0.317	0.201	1.76402e-214	M02				50343352	CC(=O)CC(c1ccccc1)c1c(O)c2ccccc2oc1=O
MIR4458HG	1.45253e-218	0.336163	0.143	0.057	3.44859e-214	M02
AC008637.1	5.18021e-215	0.344541	0.146	0.06	1.22989e-210	M02
JPT1	2.49162e-211	0.40762	0.621	0.512	5.91559e-207	M02
NDUFA2	3.40551e-209	0.47525	0.552	0.466	8.08537e-205	M02
ABHD5	8.61811e-206	0.474876	0.352	0.234	2.04611e-201	M02
ATP5IF1	1.93691e-205	0.360121	0.578	0.472	4.59862e-201	M02
RSL24D1	2.48044e-204	0.521043	0.479	0.382	5.88907e-200	M02
HP	6.57022e-204	0.654272	0.156	0.069	1.5599e-199	M02
LAMTOR1	1.49163e-196	0.452066	0.615	0.545	3.54143e-192	M02
CD37	3.30788e-194	0.337224	0.71	0.606	7.85357e-190	M02
UBL5	1.57216e-193	0.303416	0.873	0.824	3.73263e-189	M02
LAMTOR2	2.4822e-191	0.471994	0.542	0.466	5.89323e-187	M02
TGM2	8.73283e-191	0.545758	0.408	0.295	2.07335e-186	M02				24778	CC1=CC(=O)c2ccccc2C1=O
SNRPB2	9.16859e-190	0.454671	0.572	0.497	2.17681e-185	M02
PLBD1	3.05567e-189	0.426402	0.465	0.346	7.25478e-185	M02
CCNI	4.00519e-189	0.406345	0.64	0.575	9.50913e-185	M02
PPIC	7.68032e-188	0.44229	0.239	0.137	1.82346e-183	M02
ALDH1A1	1.64599e-187	0.352996	0.319	0.202	3.90791e-183	M02				22794	O=C1N(Cc2ccccc2)c2ccccc2C1=O
AC244090.1	1.42308e-186	0.433633	0.245	0.143	3.37868e-182	M02
EIF2S2	2.44425e-183	0.382156	0.665	0.6	5.80314e-179	M02
TMEM258	2.40791e-182	0.308889	0.792	0.73	5.71687e-178	M02
RTN3	8.71747e-177	0.481446	0.451	0.361	2.0697e-172	M02
EIF3H	3.20284e-175	0.427816	0.581	0.514	7.60419e-171	M02
LAMTOR5	3.90722e-168	0.406852	0.6	0.542	9.27653e-164	M02
ATP5MC3	3.41177e-167	0.337512	0.729	0.651	8.10024e-163	M02
MYB	4.49893e-166	0.311538	0.114	0.047	1.06814e-161	M02
DYNC1I2	2.06985e-165	0.476021	0.431	0.343	4.91423e-161	M02
COX7B	6.39659e-160	0.329906	0.757	0.699	1.51868e-155	M02
FCF1	6.64407e-159	0.415091	0.198	0.111	1.57743e-154	M02
TIMP2	1.61794e-158	0.374815	0.552	0.449	3.84131e-154	M02
TNFSF12	6.50713e-158	0.432947	0.252	0.16	1.54492e-153	M02
ANXA2	9.40742e-158	0.279203	0.907	0.829	2.23351e-153	M02
CHP1	2.05801e-157	0.486753	0.332	0.24	4.88613e-153	M02
ATP5MD	2.06175e-156	0.274215	0.848	0.79	4.89501e-152	M02
FOLR1	1.68045e-155	0.259856	0.101	0.04	3.98973e-151	M02
CYSLTR1	3.74722e-155	0.402938	0.194	0.109	8.89665e-151	M02	surface			21398	OC1(CCN(CCCC(=O)c2ccc(F)cc2)CC1)c1ccc(Cl)cc1
CHURC1	2.12337e-153	0.422415	0.504	0.433	5.04131e-149	M02
BLOC1S1	9.97859e-151	0.358146	0.614	0.549	2.36912e-146	M02
CETN2	6.28977e-150	0.35209	0.211	0.123	1.49332e-145	M02
TGOLN2	1.31491e-147	0.430175	0.491	0.417	3.12185e-143	M02	surface
HMGN3	7.43812e-146	0.379155	0.446	0.356	1.76596e-141	M02
SEPT11	2.79254e-145	0.441772	0.306	0.216	6.63005e-141	M02
PECAM1	3.26018e-145	0.400928	0.384	0.282	7.74033e-141	M02	surface
COX5B	1.47108e-142	0.268427	0.847	0.794	3.49264e-138	M02
LSM6	1.7986e-142	0.431101	0.469	0.394	4.27023e-138	M02
CHMP4A	9.17265e-142	0.417378	0.282	0.192	2.17777e-137	M02
LINC02154	1.61167e-141	0.304369	0.123	0.055	3.82644e-137	M02
LRP1	2.11694e-141	0.390057	0.481	0.385	5.02603e-137	M02	surface
MME	9.74651e-138	0.349413	0.201	0.117	2.31402e-133	M02	surface			21641	OC(=O)CNC(=O)C(CS)Cc1ccccc1
SOD1	7.30655e-137	0.290113	0.647	0.58	1.73472e-132	M02
CCDC88A	2.12894e-135	0.344357	0.55	0.446	5.05453e-131	M02
PRSS21	4.60983e-134	0.351903	0.162	0.086	1.09446e-129	M02	surface
PTMS	4.75608e-134	0.33481	0.505	0.412	1.12919e-129	M02
POLD4	4.87714e-131	0.373727	0.527	0.463	1.15793e-126	M02
CD81	7.68308e-130	0.272255	0.679	0.58	1.82412e-125	M02				50434805	CC1(C)CC[C@@]2([C@H](O)C[C@]3(C)C(=CC[C@@H]4[C@@]5(C)CC[C@H](O)C(C)(C)[C@@H]5CC[C@@]34C)[C@H]2C1)C(O)=O
DNAAF4	3.65332e-128	0.285459	0.131	0.065	8.67371e-124	M02
PRAM1	5.08469e-126	0.370075	0.227	0.145	1.20721e-121	M02
CDC42	5.23956e-126	0.363332	0.733	0.717	1.24398e-121	M02				42069	CCOC(=O)c1cc(c(cc1NC(C)=O)[N+]([O-])=O)[N+]([O-])=O
CD59	9.41021e-126	0.353983	0.389	0.301	2.23417e-121	M02	surface
RBP7	4.51394e-124	0.402925	0.167	0.095	1.0717e-119	M02
CBX3	1.87476e-120	0.365314	0.555	0.506	4.45106e-116	M02
LAMP2	4.62982e-120	0.342039	0.552	0.486	1.09921e-115	M02	surface
MRPS21	2.44572e-119	0.340054	0.541	0.491	5.80664e-115	M02
ZBTB8OS	2.55156e-119	0.432096	0.42	0.353	6.05792e-115	M02
PLD3	2.22479e-116	0.254383	0.547	0.442	5.2821e-112	M02
EIF3L	9.07801e-115	0.416154	0.413	0.347	2.1553e-110	M02
HCST	6.50123e-114	0.262208	0.79	0.712	1.54352e-109	M02
CLEC4A	8.90886e-114	0.355035	0.232	0.154	2.11514e-109	M02
SPN	5.46768e-113	0.372503	0.337	0.253	1.29814e-108	M02	surface
NBDY	1.3886e-112	0.421062	0.342	0.272	3.29681e-108	M02
KAT8	7.84938e-112	0.416178	0.266	0.192	1.8636e-107	M02
MRPL23	2.59489e-111	0.393209	0.28	0.204	6.16078e-107	M02
ATP5PF	4.64425e-110	0.304129	0.645	0.609	1.10264e-105	M02
HDDC2	4.39383e-109	0.429044	0.308	0.236	1.04318e-104	M02
LIMA1	1.55387e-108	0.385981	0.218	0.146	3.68921e-104	M02
EIF5B	7.81683e-108	0.370533	0.484	0.43	1.85587e-103	M02
ARL2	4.65356e-107	0.380098	0.243	0.17	1.10485e-102	M02
FHL1	7.68539e-107	0.302652	0.153	0.088	1.82467e-102	M02
COLEC12	1.01639e-106	0.286287	0.147	0.083	2.4131e-102	M02
NMT1	1.56832e-105	0.39271	0.39	0.326	3.72349e-101	M02				96235	CCOC(=O)c1oc2cccc(OCC(O)CNC(C)C)c2c1C
CHMP3	5.28217e-105	0.427161	0.378	0.317	1.25409e-100	M02
PPT1	1.30871e-104	0.328628	0.547	0.478	3.10714e-100	M02
CNPY2	3.10336e-104	0.372351	0.23	0.158	7.368e-100	M02
SERPINB6	3.97988e-104	0.379281	0.4	0.333	9.44903e-100	M02
ST13	3.68186e-103	0.314839	0.603	0.564	8.74148e-99	M02
AMIGO2	4.75043e-102	0.333952	0.186	0.117	1.12785e-97	M02	surface
MORF4L1	1.47739e-101	0.318073	0.626	0.594	3.50761e-97	M02
LAPTM4A	1.97392e-100	0.307425	0.588	0.537	4.68648e-96	M02
TRAPPC6A	5.24676e-100	0.390227	0.24	0.169	1.24569e-95	M02
DECR1	8.6035e-99	0.388199	0.443	0.391	2.04264e-94	M02
ACOT2	1.63504e-98	0.393515	0.231	0.163	3.8819e-94	M02
FAM89A	3.45634e-95	0.334905	0.204	0.136	8.20603e-91	M02
HIGD1A	1.15372e-93	0.352095	0.238	0.169	2.73915e-89	M02
ADGRE1	1.80917e-93	0.270232	0.135	0.077	4.29534e-89	M02
CSNK2B	4.78552e-93	0.366439	0.392	0.334	1.13618e-88	M02
MTIF3	9.98067e-90	0.377635	0.401	0.35	2.36961e-85	M02
MRPL33	1.07746e-89	0.37295	0.46	0.42	2.5581e-85	M02
HIPK2	6.69916e-89	0.380916	0.281	0.215	1.59051e-84	M02				2579	CN[C@@H]1C[C@H]2O[C@@](C)([C@@H]1OC)n1c3ccccc3c3c4CNC(=O)c4c4c5ccccc5n2c4c13
FAM162A	2.12347e-88	0.389936	0.313	0.252	5.04153e-84	M02
EIF4A2	5.46763e-87	0.289777	0.537	0.49	1.29813e-82	M02
PARL	7.98142e-87	0.269989	0.139	0.082	1.89495e-82	M02
TBC1D4	2.07725e-86	0.329248	0.174	0.112	4.93181e-82	M02
NDUFB4	5.36028e-86	0.278672	0.61	0.58	1.27264e-81	M02
GPATCH11	1.45898e-85	0.306588	0.149	0.091	3.4639e-81	M02
ATP6AP2	3.33687e-85	0.344849	0.494	0.451	7.92239e-81	M02
SPINT2	9.57269e-85	0.250922	0.313	0.24	2.27275e-80	M02
DNAJC5B	1.22388e-83	0.303737	0.124	0.071	2.90575e-79	M02
HLA-DQB2	1.63567e-82	0.293027	0.147	0.09	3.88342e-78	M02
ARPC1A	1.64966e-82	0.271372	0.155	0.096	3.91663e-78	M02
MMD	8.61214e-81	0.333619	0.176	0.117	2.04469e-76	M02
CATSPER1	4.48032e-80	0.265418	0.136	0.082	1.06372e-75	M02
GOLIM4	1.1223e-79	0.370571	0.229	0.169	2.66456e-75	M02
ARL6IP4	1.48048e-77	0.277936	0.552	0.522	3.51496e-73	M02
R3HDM2	4.13887e-77	0.278605	0.159	0.102	9.82651e-73	M02
APIP	1.35806e-76	0.360844	0.329	0.274	3.2243e-72	M02
ETHE1	1.4951e-76	0.382082	0.348	0.298	3.54967e-72	M02
ESD	1.27276e-75	0.355093	0.386	0.341	3.0218e-71	M02
ATP6V1E1	2.27224e-75	0.331099	0.45	0.415	5.39476e-71	M02
BEX4	3.19277e-75	0.349975	0.242	0.183	7.58028e-71	M02
SREK1IP1	1.20147e-73	0.362347	0.319	0.265	2.85252e-69	M02
ABCG1	1.68882e-73	0.303926	0.297	0.231	4.0096e-69	M02
GPR34	2.5707e-73	0.278455	0.123	0.073	6.10335e-69	M02
FRMD4A	6.54968e-73	0.310348	0.153	0.1	1.55502e-68	M02
C19orf70	1.82982e-72	0.300153	0.488	0.455	4.34436e-68	M02
CEACAM21	7.62677e-72	0.255056	0.111	0.064	1.81075e-67	M02
ZNF780A	1.24172e-70	0.253482	0.109	0.063	2.94808e-66	M02
COX14	3.1491e-69	0.321546	0.459	0.429	7.47658e-65	M02
ATP5MC1	1.56012e-68	0.312458	0.417	0.378	3.70403e-64	M02
GTF2H5	5.73471e-67	0.353325	0.358	0.317	1.36154e-62	M02
AKR1C3	4.35563e-66	0.264026	0.165	0.111	1.03411e-61	M02
OSBPL11	7.95931e-66	0.311921	0.235	0.179	1.8897e-61	M02
SNHG8	1.97851e-65	0.310046	0.398	0.356	4.69739e-61	M02
MRPL1	4.39159e-64	0.335427	0.211	0.158	1.04265e-59	M02
RBMX	1.54187e-63	0.361007	0.376	0.338	3.66072e-59	M02
CD151	9.74739e-63	0.32178	0.388	0.345	2.31423e-58	M02
NDUFB7	2.78129e-62	0.267131	0.519	0.496	6.60335e-58	M02
RNF181	1.14352e-61	0.270675	0.55	0.534	2.71496e-57	M02
SGMS2	1.65698e-61	0.287634	0.167	0.116	3.934e-57	M02
CETN3	2.81197e-60	0.254099	0.127	0.081	6.67617e-56	M02
SYF2	5.83057e-60	0.314212	0.461	0.437	1.38429e-55	M02
SLC47A1	8.37465e-60	0.256651	0.116	0.072	1.98831e-55	M02
PFDN1	1.85409e-58	0.329651	0.367	0.332	4.40199e-54	M02
CD33	2.73446e-58	0.320202	0.204	0.156	6.49216e-54	M02
B3GNT7	5.09089e-58	0.2756	0.15	0.102	1.20868e-53	M02
RHBDD2	1.20669e-57	0.333123	0.305	0.259	2.86492e-53	M02
PSENEN	2.26108e-57	0.299002	0.268	0.221	5.36825e-53	M02
ZSCAN16-AS1	3.67811e-57	0.324937	0.251	0.202	8.73257e-53	M02
TBXAS1	1.29456e-56	0.314032	0.253	0.204	3.07354e-52	M02
TMEM273	5.52155e-55	0.262296	0.174	0.125	1.31093e-50	M02
RASAL2	1.0272e-54	0.299837	0.172	0.125	2.43878e-50	M02
EVI2A	3.73905e-54	0.339792	0.299	0.252	8.87725e-50	M02
MPHOSPH6	3.59631e-53	0.36433	0.261	0.218	8.53836e-49	M02
PHPT1	5.35308e-53	0.309219	0.445	0.42	1.27093e-48	M02
DDX18	1.07883e-52	0.315796	0.399	0.371	2.56136e-48	M02
IFI27L2	2.3387e-52	0.276273	0.508	0.497	5.55253e-48	M02
POLR2F	2.44552e-52	0.31716	0.359	0.329	5.80615e-48	M02
MOB3B	3.63824e-51	0.294949	0.169	0.124	8.6379e-47	M02
GAA	7.26863e-51	0.293836	0.375	0.335	1.72572e-46	M02		GAA	Beta-DNP-[18F]-FDG	18351	OC[C@H]1NC[C@H](O)[C@@H](O)[C@@H]1O
IGFBP2	3.45128e-50	0.299174	0.193	0.142	8.19402e-46	M02				50106431	OC(=O)c1cc2cc(O)c(O)cc2c(n1)C(=O)c1ccc(O)c(O)c1
NDUFS4	4.06661e-50	0.344441	0.313	0.281	9.65495e-46	M02
MLPH	4.86508e-50	0.253275	0.144	0.101	1.15507e-45	M02
OPN3	2.91094e-48	0.293603	0.218	0.173	6.91116e-44	M02
IER3IP1	3.64238e-47	0.304411	0.229	0.187	8.64774e-43	M02
DST	5.89516e-47	0.288623	0.197	0.152	1.39963e-42	M02
MZT2B	2.31035e-46	0.269644	0.378	0.347	5.48524e-42	M02
ALAS1	8.49323e-46	0.299379	0.301	0.262	2.01646e-41	M02
AVPI1	1.10136e-45	0.279945	0.211	0.168	2.61484e-41	M02
AMFR	3.46765e-40	0.338643	0.173	0.135	8.23291e-36	M02
SELENOM	6.61746e-40	0.277651	0.175	0.136	1.57112e-35	M02
MGMT	7.98836e-40	0.307388	0.252	0.219	1.8966e-35	M02
PPP1CB	1.72582e-39	0.307617	0.43	0.418	4.09745e-35	M02
LARP7	3.09525e-37	0.322813	0.352	0.333	7.34874e-33	M02
DRAM2	5.01164e-37	0.28287	0.339	0.315	1.18986e-32	M02
PIGP	8.48292e-37	0.307005	0.232	0.2	2.01401e-32	M02
WDR61	9.40589e-36	0.289469	0.218	0.185	2.23315e-31	M02
HLA-DOA	3.93454e-35	0.26666	0.151	0.116	9.34139e-31	M02
PSMA1	8.98172e-35	0.276744	0.388	0.374	2.13244e-30	M02
ATRAID	3.49542e-34	0.261807	0.373	0.358	8.29882e-30	M02	surface
RABGGTB	4.62749e-34	0.299898	0.303	0.278	1.09866e-29	M02
BX284668.5	6.3209e-34	0.291102	0.181	0.147	1.50071e-29	M02
AAMDC	1.10062e-33	0.270176	0.167	0.133	2.6131e-29	M02
UGP2	2.21864e-33	0.272903	0.369	0.354	5.26749e-29	M02
KCNMA1	5.70888e-33	0.263718	0.182	0.145	1.3554e-28	M02				67581	CCOc1ccccc1C(=O)Nc1cc(Cl)ccc1O
FTX	8.43761e-33	0.263471	0.172	0.137	2.00326e-28	M02
CD300LF	1.18041e-32	0.258672	0.204	0.17	2.80252e-28	M02	surface
RMDN3	3.06856e-32	0.269113	0.285	0.254	7.28539e-28	M02
TM6SF1	1.18493e-31	0.254644	0.16	0.126	2.81326e-27	M02
TMEM230	1.4509e-31	0.260767	0.398	0.392	3.44472e-27	M02
NAA38	1.15157e-30	0.250932	0.442	0.437	2.73406e-26	M02
RALBP1	1.48172e-30	0.267118	0.302	0.28	3.51791e-26	M02
CPEB4	3.1662e-30	0.281301	0.277	0.25	7.51719e-26	M02
ANAPC15	1.64331e-28	0.272449	0.219	0.192	3.90155e-24	M02
CD46	4.12649e-28	0.272652	0.348	0.334	9.79711e-24	M02
ACER3	5.83433e-28	0.267734	0.263	0.238	1.38519e-23	M02
ZNHIT1	9.59817e-28	0.255445	0.42	0.425	2.2788e-23	M02
TNFAIP8L2	2.29198e-27	0.264095	0.207	0.179	5.44163e-23	M02
PIN4	2.9e-27	0.293519	0.267	0.246	6.88517e-23	M02
GPR65	5.00324e-27	0.258293	0.288	0.261	1.18787e-22	M02
RTF1	5.72453e-26	0.260317	0.357	0.349	1.35912e-21	M02
POLR2J3.1	9.33483e-26	0.284804	0.219	0.191	2.21628e-21	M02
UBE2E2	1.75207e-25	0.27678	0.268	0.248	4.15975e-21	M02
HADHB	8.9194e-25	0.281348	0.331	0.325	2.11764e-20	M02
ACAA2	4.43529e-24	0.263614	0.246	0.225	1.05303e-19	M02
ACYP2	5.66289e-24	0.250354	0.177	0.15	1.34448e-19	M02
MRPL55	6.64974e-24	0.271336	0.244	0.225	1.57878e-19	M02
SUCLG1	1.90608e-23	0.273231	0.273	0.258	4.52541e-19	M02
NARS	4.11134e-23	0.279924	0.291	0.278	9.76115e-19	M02
RSRC1	3.6506e-22	0.280205	0.19	0.167	8.66726e-18	M02
LYPLAL1	3.70055e-22	0.260117	0.184	0.16	8.78584e-18	M02
FAM200B	3.767e-22	0.259991	0.25	0.231	8.94361e-18	M02
SORT1	6.25422e-21	0.266378	0.222	0.202	1.48488e-16	M02
SUMF2	1.37456e-20	0.289517	0.221	0.203	3.26348e-16	M02
KCNE3	6.94559e-20	0.258572	0.176	0.153	1.64902e-15	M02
NAA20	3.60557e-19	0.264818	0.297	0.291	8.56034e-15	M02
EIF4EBP2	1.48063e-18	0.262564	0.238	0.222	3.5153e-14	M02
CTNNB1	0.000132057	0.309867	0.394	0.43	1	M02
LGMN	0	2.04014	0.776	0.265	0	M03
SPP1	0	1.95082	0.593	0.212	0	M03
RNASE1	0	1.66384	0.551	0.159	0	M03				50292723	OC[C@H]1O[C@H]([C@H](OP(O)(O)=O)[C@@H]1O)n1ccc(=O)[nH]c1=O
CCL18	0	1.57684	0.447	0.219	0	M03
HMOX1	0	1.48155	0.769	0.444	0	M03
CTSL	0	1.42989	0.979	0.745	0	M03				12311	CC(C)(C)NC(=O)N[C@H](C(=O)N1C[C@H]2[C@@H]([C@H]1C(=O)NC(CC1CCC1)C(=O)C(N)=O)C2(C)C)C(C)(C)C
PLA2G7	0	1.38308	0.629	0.194	0	M03				24567	CCCCCCCCCCC[C@@H](C[C@@H]1OC(=O)[C@H]1CCCCCC)OC(=O)[C@H](CC(C)C)NC=O
SDS	0	1.38222	0.558	0.185	0	M03
CTSB	0	1.32141	0.99	0.817	0	M03				16509	[H][C@@]1(O[C@]1([H])C(=O)N[C@@H]([C@@H](C)CC)C(=O)N1CCC[C@H]1C(O)=O)C(=O)NCCC
C1QC	0	1.2651	0.786	0.459	0	M03
FABP5	0	1.1115	0.896	0.691	0	M03				22231	CCCCC\C=C/C\C=C/CCCCCCCC(O)=O
NR1H3	0	1.09969	0.547	0.201	0	M03				19992	OC(=O)Cc1cccc(OCCCN(CC(c2ccccc2)c2ccccc2)Cc2cccc(c2Cl)C(F)(F)F)c1
FPR3	0	1.0843	0.635	0.249	0	M03	surface			50050937	CSCC[C@H](NC=O)C(=O)N[C@@H](CC(C)C)C(=O)N[C@@H](Cc1ccccc1)C(O)=O
CTSZ	0	1.01258	0.866	0.597	0	M03
CREG1	0	0.977646	0.811	0.475	0	M03
GPNMB	0	0.973158	0.785	0.466	0	M03	surface
FNIP2	0	0.955351	0.721	0.325	0	M03
LHFPL2	0	0.947252	0.687	0.313	0	M03
TTYH3	0	0.933718	0.53	0.167	0	M03	surface
ABCA1	0	0.918675	0.606	0.254	0	M03	surface
RGS1	0	0.915953	0.362	0.167	0	M03
MMP19	0	0.913193	0.453	0.154	0	M03
TGFBI	0	0.912325	0.659	0.384	0	M03
CD163	0	0.901397	0.793	0.503	0	M03	surface
CSTB	0	0.889864	0.985	0.895	0	M03
CTSD	0	0.861696	0.987	0.837	0	M03				912	CC(C)C[C@H](NC(=O)[C@H](C)NC(=O)C[C@H](O)[C@H](CC(C)C)NC(=O)[C@@H](NC(=O)[C@@H](NC(=O)CC(C)C)C(C)C)C(C)C)[C@@H](O)CC(O)=O
EMP1	0	0.844943	0.657	0.281	0	M03	surface
LILRB4	0	0.842235	0.72	0.358	0	M03
IFI30	0	0.840017	0.918	0.668	0	M03
SGK1	0	0.831706	0.831	0.466	0	M03				2579	CN[C@@H]1C[C@H]2O[C@@](C)([C@@H]1OC)n1c3ccccc3c3c4CNC(=O)c4c4c5ccccc5n2c4c13
A2M	0	0.829906	0.314	0.076	0	M03
GPR183	0	0.829085	0.292	0.097	0	M03	surface			50011689	COc1ccc(\C=C\C(=O)N2CCN(CC2)C(=O)c2ccc(Cl)c(C)c2)cc1
MPP1	0	0.800255	0.702	0.37	0	M03
PLTP	0	0.781111	0.311	0.087	0	M03
EMP3	0	0.77941	0.914	0.776	0	M03	surface
NRP2	0	0.779405	0.426	0.143	0	M03	surface
CD84	0	0.772338	0.57	0.252	0	M03	surface
LMNA	0	0.770675	0.622	0.358	0	M03
PLD3	0	0.767702	0.688	0.426	0	M03
CD68	0	0.752245	0.955	0.743	0	M03	surface
RNF130	0	0.744029	0.796	0.503	0	M03	surface
MS4A4A	0	0.742454	0.794	0.514	0	M03
ACP2	0	0.739225	0.495	0.217	0	M03	surface
ATP6V0C	0	0.734059	0.753	0.502	0	M03
PLAUR	0	0.726817	0.868	0.623	0	M03	surface			50401178	CC1CC(C)CN(C1)c1cc(Nc2ccccc2C(O)=O)c2C(=O)c3ccccc3-c3onc1c23
TXN	0	0.715318	0.941	0.838	0	M03				50366237	[#6]\[#6](-[#6])=[#6]\[#6]-[#6][C@@]1([#6])[#8]-c2c(-[#6]\[#6]=[#6](\[#6])-[#6])c3-[#8][C@@]45[#6@H]6-[#6]-[#6@@H](-[#6]=[#6]4-[#6](=O)-c3c(-[#8])c2-[#6]=[#6]1)-[#6](=O)[C@]5([#6]\[#6]=[#6](\[#6])-[#6](-[#8])=O)[#8]C6([#6])[#6]
MARCKS	0	0.715015	0.729	0.383	0	M03
LIPA	0	0.70118	0.657	0.424	0	M03				50318688	O=C(Oc1nsnc1N1CCOCC1)N1CCOCC1
RALA	0	0.691246	0.575	0.301	0	M03
SOAT1	0	0.689106	0.585	0.32	0	M03				50003805	C(Sc1nc(c([nH]1)-c1ccccc1)-c1ccccc1)c1ccccc1
ANXA4	0	0.686525	0.649	0.387	0	M03
SMPDL3A	0	0.68161	0.318	0.085	0	M03
MGLL	0	0.681021	0.5	0.245	0	M03				26736	CN(C)C(=O)n1nnnc1Cc1ccc(cc1)-c1ccccc1
ATOX1	0	0.67847	0.888	0.679	0	M03
GM2A	0	0.673835	0.576	0.321	0	M03
TMEM176B	0	0.670752	0.456	0.197	0	M03
NPC2	0	0.668898	0.965	0.791	0	M03
CXCL2	0	0.655258	0.376	0.167	0	M03
GNS	0	0.652151	0.676	0.394	0	M03
DAB2	0	0.648606	0.704	0.419	0	M03
IFI27	0	0.646708	0.879	0.677	0	M03
MFSD1	0	0.634423	0.701	0.444	0	M03
SDSL	0	0.633664	0.464	0.201	0	M03
LIMS1	0	0.632962	0.696	0.441	0	M03
SDC3	0	0.631505	0.313	0.074	0	M03
CCL13	0	0.630858	0.103	0.015	0	M03
PSAP	0	0.630478	0.989	0.866	0	M03
TPM4	0	0.628673	0.79	0.562	0	M03
LGALS3	0	0.626209	0.978	0.864	0	M03
SDC2	0	0.621518	0.276	0.064	0	M03	surface
SOD2	0	0.61314	0.841	0.564	0	M03
FTL	0	0.611514	1	0.997	0	M03
C5AR1	0	0.606732	0.604	0.363	0	M03	surface			134490	CO[C@@H]1C[C@@H]2CC[C@H](C1)N2c1nc(nc2CCN(Cc12)c1cc(ccc1C)C(C)C)-c1c(C)ccc2[nH]nc(C)c12
SLAMF7	0	0.602713	0.476	0.242	0	M03	surface
HSD3B7	0	0.601893	0.432	0.182	0	M03
ATP6V1F	0	0.601	0.916	0.766	0	M03
TMEM176A	0	0.597186	0.364	0.14	0	M03
PLEKHO1	0	0.592791	0.547	0.274	0	M03
ITGAX	0	0.588304	0.574	0.308	0	M03	surface
ATP6V1G1	0	0.588045	0.894	0.746	0	M03
SCARB2	0	0.584652	0.734	0.486	0	M03	surface
GPR137B	0	0.581637	0.477	0.247	0	M03	surface
STAB1	0	0.581505	0.312	0.1	0	M03	surface
FAM20C	0	0.578191	0.346	0.102	0	M03
SIGLEC1	0	0.577184	0.63	0.352	0	M03	surface
PMP22	0	0.57375	0.259	0.066	0	M03
MGAT1	0	0.57221	0.77	0.537	0	M03
MAFB	0	0.568001	0.802	0.462	0	M03
HEXB	0	0.561318	0.764	0.51	0	M03				18512	CCc1nc(N)nc(N)c1-c1ccc(Cl)cc1
TNS3	0	0.560732	0.492	0.243	0	M03
CTSA	0	0.560647	0.761	0.516	0	M03				156670	Cc1cccc(n1)C(=O)N[C@@H](CC(O)=O)c1ccccc1C
CD86	0	0.560502	0.547	0.321	0	M03
TCN2	0	0.559951	0.523	0.265	0	M03
CD83	0	0.559451	0.623	0.383	0	M03	surface
RAP2B	0	0.556345	0.501	0.267	0	M03
NPL	0	0.553861	0.522	0.261	0	M03
ANXA5	0	0.550283	0.944	0.809	0	M03
DRAM1	0	0.55003	0.551	0.301	0	M03
KLF6	0	0.549646	0.912	0.745	0	M03
SIRPA	0	0.546919	0.606	0.341	0	M03	surface
ATP6V1A	0	0.545622	0.513	0.279	0	M03
HAVCR2	0	0.541832	0.655	0.392	0	M03	surface
MMP14	0	0.541097	0.283	0.088	0	M03	surface			11863	ONC(=O)C1(CS(=O)(=O)c2ccc(Oc3ccc(Cl)cc3)cc2)CCOCC1
TUBA1C	0	0.540917	0.624	0.388	0	M03
RGL1	0	0.535027	0.549	0.252	0	M03
C2	0	0.534068	0.382	0.183	0	M03
RNF13	0	0.531512	0.736	0.497	0	M03	surface
ATP13A3	0	0.530459	0.463	0.24	0	M03	surface
VAT1	0	0.527911	0.54	0.305	0	M03
IER3	0	0.52617	0.522	0.293	0	M03
IL4I1	0	0.51983	0.521	0.265	0	M03
RNASE6	0	0.516312	0.341	0.15	0	M03
PTPRE	0	0.516167	0.619	0.364	0	M03
BRI3	0	0.514887	0.918	0.713	0	M03
BASP1	0	0.511992	0.362	0.138	0	M03
NPC1	0	0.511876	0.424	0.201	0	M03
DMXL2	0	0.511038	0.548	0.306	0	M03
LGALS1	0	0.510683	0.964	0.854	0	M03
RAB31	0	0.508046	0.714	0.472	0	M03
GLMP	0	0.506941	0.475	0.242	0	M03
CD63	0	0.506556	0.965	0.847	0	M03	surface
PLPP3	0	0.506513	0.356	0.159	0	M03
SLC16A10	0	0.504688	0.231	0.049	0	M03		SLC16A10	2-amino-3-[1-(2-[18F]fluoroethyl)-1H-[1,2,3]triazol-4-yl]propanoic acid, 2-[18F]fluoro-L-p-tyrosine, 2-FACBC
GNA13	0	0.500616	0.526	0.301	0	M03
GLUL	0	0.49811	0.94	0.772	0	M03				85288	CP([O-])(=O)CCC([NH3+])C([O-])=O
ATF3	0	0.49681	0.502	0.29	0	M03
RSAD2	0	0.496175	0.792	0.568	0	M03
RAB20	0	0.495559	0.536	0.284	0	M03
TPP1	0	0.489134	0.734	0.497	0	M03
MFSD12	0	0.488627	0.411	0.206	0	M03
TSPAN4	0	0.484937	0.382	0.188	0	M03	surface
NEU1	0	0.483588	0.484	0.271	0	M03
ASAH1	0	0.483545	0.907	0.701	0	M03				50392472	CCCCCCCCCCCCCC(=O)N[C@H](CO)[C@H](O)c1ccc(cc1)[N+]([O-])=O
CD276	0	0.477347	0.277	0.095	0	M03	surface
IGF2R	0	0.476094	0.531	0.31	0	M03	surface
NINJ1	0	0.473373	0.687	0.411	0	M03
MRAS	0	0.472951	0.332	0.126	0	M03
UGCG	0	0.469154	0.387	0.197	0	M03				18358	CCCCCCCCCN1C[C@H](O)[C@@H](O)[C@H](O)[C@H]1CO
NECTIN2	0	0.46608	0.482	0.248	0	M03
SLC31A1	0	0.465983	0.469	0.274	0	M03	surface
ATP2A2	0	0.464529	0.473	0.27	0	M03				50409816	CC[C@H](C)[C@H]1O[C@]2(CC[C@@H]1C)C[C@@H]1C[C@@H](C\C=C(C)\[C@@H](O[C@H]3C[C@H](OC)[C@@H](O[C@H]4C[C@H](OC)[C@@H](O)[C@H](C)O4)[C@H](C)O3)[C@@H](C)\C=C\C=C3/CO[C@@H]4[C@H](O)C(C)=C[C@@H](C(=O)O1)[C@]34O)O2
ATP6V0B	0	0.458913	0.902	0.753	0	M03
LAIR1	0	0.456635	0.696	0.458	0	M03	surface
ICAM1	0	0.456163	0.466	0.237	0	M03	surface			50092956	CC(C)c1ccccc1Sc1ccc(\C=C\C(=O)N2CCN(CC2)C(C)=O)cc1[N+]([O-])=O
ZFYVE16	0	0.456133	0.443	0.248	0	M03
ZEB2	0	0.453985	0.777	0.532	0	M03
PLEKHB2	0	0.452891	0.635	0.425	0	M03
FGR	0	0.452724	0.633	0.408	0	M03				2579	CN[C@@H]1C[C@H]2O[C@@](C)([C@@H]1OC)n1c3ccccc3c3c4CNC(=O)c4c4c5ccccc5n2c4c13
MYOF	0	0.450596	0.526	0.315	0	M03	surface
CD72	0	0.44864	0.274	0.115	0	M03
OLFML2B	0	0.447122	0.22	0.045	0	M03
SMIM3	0	0.445961	0.31	0.103	0	M03
CALU	0	0.444877	0.397	0.211	0	M03
ADAP2	0	0.44409	0.457	0.239	0	M03
TNFSF13B	0	0.443152	0.794	0.558	0	M03	surface
TM4SF19	0	0.44269	0.215	0.047	0	M03
METRNL	0	0.438873	0.433	0.226	0	M03
GBA	0	0.434852	0.408	0.21	0	M03		GBA	Beta-DNP-[18F]-FDG	18046	Cc1ccc(Sc2cccc3nc(N)nc(N)c23)cc1
BCAT1	0	0.433769	0.327	0.128	0	M03				50353005	FC(F)(F)c1ccccc1S(=O)(=O)NNC(=O)c1cc2cc(Cl)ccc2o1
EMILIN2	0	0.432915	0.484	0.264	0	M03
ABL2	0	0.427534	0.357	0.163	0	M03				11	[H][C@]1(CO)O[C@]2([H])O[C@]3([H])[C@@]([H])(CO)O[C@]([H])(O[C@]4([H])[C@@]([H])(CO)O[C@]([H])(O[C@]5([H])[C@@]([H])(CO)O[C@]([H])(O[C@]6([H])[C@@]([H])(CO)O[C@]([H])(O[C@]7([H])[C@@]([H])(CO)O[C@]([H])(O[C@]8([H])[C@@]([H])(CO)O[C@]([H])(O[C@@]1([H])[C@]([H])(O)[C@@]2([H])O)[C@]([H])(O)[C@@]8([H])O)[C@]([H])(O)[C@@]7([H])O)[C@]([H])(O)[C@@]6([H])O)[C@]([H])(O)[C@@]5([H])O)[C@]([H])(O)[C@@]4([H])…
ADAM9	0	0.425398	0.397	0.19	0	M03	surface			912	CC(C)C[C@H](NC(=O)[C@H](C)NC(=O)C[C@H](O)[C@H](CC(C)C)NC(=O)[C@@H](NC(=O)[C@@H](NC(=O)CC(C)C)C(C)C)C(C)C)[C@@H](O)CC(O)=O
OTOA	0	0.424878	0.293	0.117	0	M03	surface
FMNL2	0	0.418018	0.405	0.217	0	M03
MITF	0	0.417519	0.323	0.157	0	M03
LAPTM5	0	0.416974	0.952	0.839	0	M03
RHOC	0	0.41434	0.387	0.199	0	M03
PEA15	0	0.41303	0.437	0.241	0	M03
ATP6V1C1	0	0.410365	0.488	0.281	0	M03
SLC1A3	0	0.410303	0.319	0.143	0	M03	surface			86712	N[C@@H](CC(=O)Nc1ccc(Oc2cc(F)c(F)cc2Br)cc1)C(O)=O
P2RX4	0	0.409698	0.553	0.335	0	M03	surface			22416	Fc1ccc(cc1)[C@@H]1CCNC[C@H]1COc1ccc2OCOc2c1
B4GALT5	0	0.407714	0.559	0.323	0	M03
PLEKHM2	0	0.401552	0.381	0.192	0	M03
VIM	0	0.400096	0.994	0.938	0	M03
IL6R	0	0.397492	0.366	0.175	0	M03	surface
CCR1	0	0.397316	0.713	0.445	0	M03
PAPSS2	0	0.396296	0.228	0.065	0	M03
SLC7A8	0	0.392982	0.244	0.102	0	M03
CYFIP1	0	0.389415	0.408	0.218	0	M03
CMKLR1	0	0.386753	0.288	0.113	0	M03
SQSTM1	0	0.383961	0.832	0.65	0	M03
TYMP	0	0.381469	0.945	0.818	0	M03
AMDHD2	0	0.380266	0.341	0.159	0	M03
LYN	0	0.377687	0.74	0.501	0	M03
SEMA4A	0	0.375569	0.26	0.107	0	M03	surface
SPHK1	0	0.374871	0.443	0.21	0	M03
FOLR2	0	0.372615	0.159	0.047	0	M03	surface	FOLR2	Folate	18050	CN(Cc1cnc2nc(N)nc(N)c2n1)c1ccc(cc1)C(=O)N[C@@H](CCC(O)=O)C(O)=O
SNX8	0	0.37211	0.363	0.18	0	M03
FAM20A	0	0.369568	0.26	0.084	0	M03
PLBD2	0	0.359017	0.308	0.134	0	M03
PLEK	0	0.349891	0.788	0.565	0	M03
MERTK	0	0.3371	0.2	0.059	0	M03
CCL3	0	0.33115	0.714	0.425	0	M03
ADAMDEC1	0	0.327794	0.109	0.014	0	M03
SAT1	0	0.324521	0.985	0.927	0	M03
DOCK4	0	0.32383	0.316	0.143	0	M03
CCL8	0	0.32302	0.634	0.354	0	M03
FAM198B	0	0.318072	0.214	0.061	0	M03
LINC01010	0	0.316042	0.146	0.035	0	M03
LRP12	0	0.298598	0.16	0.044	0	M03
LILRB5	0	0.27952	0.121	0.029	0	M03
TMIGD3	0	0.278427	0.129	0.034	0	M03
SNN	1.50001e-307	0.34615	0.316	0.148	3.56131e-303	M03
JUN	2.82276e-307	0.515074	0.78	0.584	6.7018e-303	M03
NTAN1	4.03205e-306	0.36883	0.36	0.184	9.57289e-302	M03
BLVRB	4.26731e-305	0.510394	0.661	0.454	1.01315e-300	M03
B3GNT2	2.03681e-301	0.477896	0.544	0.343	4.8358e-297	M03
TMSB10	3.24686e-301	0.277112	1	0.996	7.70869e-297	M03
CORO1C	4.26104e-301	0.425285	0.611	0.393	1.01166e-296	M03
PTAFR	4.4711e-300	0.440859	0.552	0.34	1.06153e-295	M03	surface			81972	C[C@H](N)Cc1cnc[nH]1
PLXNC1	6.43713e-300	0.253543	0.253	0.103	1.5283e-295	M03
APOE	2.73526e-298	0.789733	0.75	0.506	6.49404e-294	M03
SLC31A2	9.25862e-296	0.426946	0.575	0.364	2.19818e-291	M03
C1orf54	2.05435e-295	0.432886	0.232	0.096	4.87744e-291	M03
HIF1A	2.02368e-294	0.355226	0.671	0.443	4.80461e-290	M03
GAS7	3.38114e-292	0.265397	0.254	0.106	8.02751e-288	M03
TIMP2	9.24223e-291	0.405561	0.671	0.436	2.19429e-286	M03
CHST11	1.07547e-290	0.394816	0.435	0.247	2.55338e-286	M03
RBM47	3.31445e-290	0.391394	0.631	0.414	7.86918e-286	M03
SLAMF8	4.21898e-290	0.373374	0.403	0.217	1.00167e-285	M03
IQGAP2	5.4059e-290	0.431696	0.501	0.307	1.28347e-285	M03
RAB1A	1.33689e-289	0.396831	0.706	0.498	3.17404e-285	M03
GRB2	1.12893e-288	0.407994	0.82	0.627	2.6803e-284	M03
SLC43A3	1.13243e-288	0.367684	0.413	0.227	2.68862e-284	M03
TREM2	1.55627e-288	0.604404	0.458	0.267	3.6949e-284	M03	surface
ENG	2.72511e-287	0.431664	0.465	0.272	6.46996e-283	M03	surface
P2RX7	4.57312e-286	0.417163	0.437	0.244	1.08575e-281	M03	surface			160075	C[C@H]1Cn2c(nnc2-c2cnccn2)C(=O)N1Cc1cccc(c1Cl)C(F)(F)F
ATP6V1B2	1.51432e-285	0.361199	0.746	0.527	3.59531e-281	M03
PRDX1	4.27102e-285	0.436414	0.919	0.768	1.01403e-280	M03
ABHD12	1.0896e-284	0.402692	0.434	0.253	2.58694e-280	M03				24567	CCCCCCCCCCC[C@@H](C[C@@H]1OC(=O)[C@H]1CCCCCC)OC(=O)[C@H](CC(C)C)NC=O
KIF1B	1.54613e-284	0.328268	0.29	0.135	3.67083e-280	M03
ATP6V1H	3.31154e-284	0.384925	0.436	0.252	7.86226e-280	M03
STX4	1.478e-282	0.435106	0.511	0.318	3.50907e-278	M03
GLA	2.1825e-282	0.399001	0.405	0.227	5.18169e-278	M03				113762	OCC1NCC(O)C(O)C1O
CALHM6	8.04668e-282	0.323328	0.558	0.331	1.91044e-277	M03
RAB10	1.45123e-281	0.411247	0.694	0.499	3.44551e-277	M03
CCR5	3.95512e-281	0.291787	0.3	0.136	9.39024e-277	M03
NEAT1	4.70055e-281	0.354897	0.968	0.881	1.11601e-276	M03
ATP6AP1	5.16019e-280	0.410337	0.699	0.485	1.22513e-275	M03				50064186	CO[C@H]1\C=C\C=C(C)\C[C@H](C)[C@H](O)[C@H](C)\C=C(/C)\C=C(OC)\C(=O)O[C@@H]1[C@@H](C)[C@@H](O)[C@H](C)[C@@]1(O)C[C@@H](O)[C@H](C)[C@H](O1)C(C)C
ABCD1	2.62677e-278	0.312278	0.31	0.151	6.23649e-274	M03
CALR	3.57182e-278	0.525401	0.771	0.592	8.48023e-274	M03
ARL4C	4.01419e-276	0.608307	0.312	0.153	9.53048e-272	M03
FTH1	1.45138e-274	0.366082	1	0.997	3.44586e-270	M03
KIAA0930	5.27941e-274	0.382968	0.356	0.19	1.25344e-269	M03
CDKN1A	1.52295e-273	0.414759	0.67	0.442	3.61578e-269	M03				50410003	COc1cc(cc(OC)c1OC)-c1nc2sc3CCCCc3c2c(=O)[nH]1
CD40	8.00705e-272	0.462527	0.43	0.251	1.90103e-267	M03	surface
SCIN	8.57545e-272	0.276101	0.166	0.057	2.03598e-267	M03
ALCAM	1.29167e-271	0.395261	0.404	0.226	3.06669e-267	M03	surface
CREM	1.99241e-271	0.417009	0.511	0.311	4.73039e-267	M03
CALM1	7.08526e-271	0.459372	0.931	0.842	1.68218e-266	M03				59171	O=S(=O)(Nc1ccc(NS(=O)(=O)c2cccc3ccccc23)cc1)c1cccc2ccccc12
RBMS1	1.53514e-268	0.407805	0.648	0.448	3.64474e-264	M03
LAMP1	3.11479e-268	0.472563	0.706	0.519	7.39513e-264	M03	surface
PFKFB3	1.17141e-267	0.41254	0.346	0.18	2.78116e-263	M03				50209568	Oc1ccc(cc1)-c1coc2c(O)c(O)ccc2c1=O
C1QB	1.38097e-267	0.38104	0.802	0.508	3.27869e-263	M03
PDXK	1.57685e-265	0.390889	0.604	0.409	3.74375e-261	M03
FGL2	3.34092e-265	0.485595	0.443	0.254	7.93202e-261	M03
RHEB	2.19898e-264	0.428645	0.699	0.512	5.22082e-260	M03
PLXND1	2.20995e-261	0.317592	0.293	0.144	5.24687e-257	M03
ADAM8	2.3786e-260	0.308892	0.304	0.145	5.64727e-256	M03
S100A10	4.53267e-260	0.415871	0.975	0.912	1.07615e-255	M03
CSF1R	6.36792e-260	0.446324	0.417	0.242	1.51187e-255	M03	surface			21	COc1cc2c(Nc3ccc(Br)cc3F)ncnc2cc1OCC1CCN(C)CC1
MS4A6A	1.84388e-259	0.428488	0.652	0.436	4.37775e-255	M03	surface
IL10	9.09744e-257	0.264219	0.149	0.049	2.15991e-252	M03
CD36	1.59536e-256	0.38958	0.361	0.191	3.78771e-252	M03
VAMP5	6.7459e-256	0.32729	0.745	0.525	1.60161e-251	M03
FAM96A	1.78337e-254	0.417356	0.643	0.453	4.23407e-250	M03
ARL8A	2.79721e-253	0.334435	0.393	0.22	6.64113e-249	M03
ACOT9	3.37338e-251	0.344607	0.493	0.305	8.00908e-247	M03
GNB4	5.60858e-251	0.37702	0.486	0.3	1.33159e-246	M03
TPD52L2	2.72094e-249	0.321882	0.42	0.244	6.46005e-245	M03
CD80	3.87489e-249	0.306504	0.24	0.109	9.19977e-245	M03
TFEC	4.27414e-249	0.308418	0.597	0.382	1.01477e-244	M03
PHLDA1	1.32175e-248	0.374364	0.281	0.135	3.1381e-244	M03
BCAP31	1.75672e-248	0.402478	0.779	0.605	4.17081e-244	M03
ELOC	2.78297e-248	0.434209	0.735	0.565	6.60734e-244	M03
PIM3	3.68827e-247	0.371786	0.559	0.362	8.7567e-243	M03
ACOT13	5.81994e-246	0.388846	0.386	0.223	1.38177e-241	M03
FCER1G	2.92677e-245	0.36646	0.995	0.845	6.94873e-241	M03
ARL8B	5.77509e-245	0.340625	0.611	0.415	1.37112e-240	M03
RCAN1	2.32698e-244	0.293499	0.167	0.063	5.52472e-240	M03
OTUD1	2.11041e-243	0.394106	0.365	0.197	5.01052e-239	M03
ZNF385A	1.36411e-242	0.359302	0.386	0.22	3.23867e-238	M03
SLC1A4	3.88954e-242	0.286299	0.222	0.097	9.23456e-238	M03
TCIRG1	9.05755e-242	0.364461	0.655	0.468	2.15044e-237	M03
NRP1	1.68343e-240	0.341077	0.262	0.126	3.99679e-236	M03
RAB42	4.44875e-240	0.266971	0.177	0.069	1.05622e-235	M03
CD81	1.49091e-239	0.385096	0.787	0.569	3.53972e-235	M03				50434805	CC1(C)CC[C@@]2([C@H](O)C[C@]3(C)C(=CC[C@@H]4[C@@]5(C)CC[C@H](O)C(C)(C)[C@@H]5CC[C@@]34C)[C@H]2C1)C(O)=O
M6PR	7.83795e-239	0.385124	0.657	0.47	1.86089e-234	M03
RIPK2	1.69816e-238	0.305176	0.447	0.263	4.03176e-234	M03
RHOA	4.03069e-238	0.339194	0.918	0.816	9.56966e-234	M03
CPM	4.48913e-236	0.38665	0.387	0.224	1.06581e-231	M03	surface
RHBDF2	4.52826e-236	0.298344	0.364	0.2	1.0751e-231	M03
DUSP3	1.96363e-233	0.337906	0.407	0.24	4.66205e-229	M03
ARID5B	1.20839e-231	0.320158	0.355	0.192	2.86895e-227	M03
RHOB	4.74379e-229	0.607403	0.492	0.317	1.12627e-224	M03
DUSP6	1.03377e-228	0.2622	0.546	0.34	2.45437e-224	M03
TLNRD1	1.62587e-228	0.36786	0.396	0.232	3.86015e-224	M03
ATP6V0A1	5.39445e-228	0.30849	0.344	0.191	1.28075e-223	M03
AP1S2	2.04679e-227	0.333711	0.463	0.28	4.8595e-223	M03
ASPH	2.15167e-227	0.32563	0.356	0.199	5.10849e-223	M03
IDH1	5.29199e-226	0.394459	0.376	0.222	1.25643e-221	M03				146172	CC(C)[C@H]1COC(=O)N1c1ccnc(N[C@@H](C)c2ccc(CN3CCC(F)(F)CC3)cc2)n1
ZMIZ1	1.40307e-225	0.322267	0.371	0.212	3.33117e-221	M03
NCEH1	2.90286e-225	0.375	0.418	0.249	6.89197e-221	M03
GNPDA1	5.22777e-225	0.312719	0.393	0.229	1.24118e-220	M03
NRROS	1.95142e-224	0.295467	0.339	0.185	4.63307e-220	M03
RGCC	3.37779e-223	0.861557	0.655	0.502	8.01956e-219	M03
IL10RA	2.82523e-222	0.344594	0.56	0.371	6.70767e-218	M03
PKM	3.0054e-222	0.378772	0.828	0.689	7.13543e-218	M03				82190	Cc1ccc(C)n1-c1ccc(O)c(c1)C(O)=O
ADGRE2	7.74333e-221	0.253907	0.266	0.129	1.83842e-216	M03
SOCS3	6.90926e-220	0.299085	0.407	0.234	1.6404e-215	M03
ITGA5	8.75226e-219	0.297351	0.441	0.264	2.07796e-214	M03
ADM	1.07297e-217	0.2922	0.296	0.149	2.54744e-213	M03
GALM	1.78034e-217	0.301965	0.407	0.236	4.22688e-213	M03
MYO1E	2.23323e-217	0.279308	0.267	0.133	5.30213e-213	M03
RRAGD	2.65415e-217	0.301305	0.314	0.169	6.30148e-213	M03
DUSP1	1.67927e-216	0.261816	0.782	0.576	3.98692e-212	M03
KYNU	2.11439e-216	0.390401	0.481	0.309	5.01998e-212	M03				50288255	[NH3+][C@@H](CC(=O)c1ccccc1[NH3+])C([O-])=O
IL18BP	9.21288e-216	0.275065	0.269	0.134	2.18732e-211	M03
ACSL1	2.0494e-215	0.254254	0.606	0.4	4.86569e-211	M03
NR4A3	8.4415e-215	0.338618	0.171	0.068	2.00418e-210	M03
CD14	1.70296e-212	0.410493	0.642	0.445	4.04316e-208	M03	surface
IRAK1	3.6333e-212	0.305569	0.391	0.231	8.62618e-208	M03
ITGAM	2.00324e-211	0.293039	0.347	0.191	4.7561e-207	M03
AGAP3	2.88583e-210	0.272887	0.251	0.124	6.85154e-206	M03
ZFAND5	2.9528e-210	0.340474	0.652	0.468	7.01053e-206	M03
WIPI1	4.8772e-210	0.269561	0.217	0.101	1.15794e-205	M03
CCDC88A	1.42702e-209	0.33674	0.644	0.436	3.38803e-205	M03
KLF4	2.14337e-209	0.364418	0.472	0.297	5.0888e-205	M03
SLC15A3	4.74374e-209	0.311985	0.526	0.337	1.12626e-204	M03
KCNN4	3.14231e-207	0.260226	0.217	0.099	7.46047e-203	M03
SLC8A1	4.19445e-207	0.320748	0.415	0.252	9.95847e-203	M03
IFIH1	4.9533e-207	0.336477	0.639	0.448	1.17601e-202	M03
MTHFD2	4.36512e-206	0.345275	0.537	0.357	1.03637e-201	M03
AHNAK	4.69842e-205	0.380101	0.619	0.44	1.1155e-200	M03
GPX4	7.701e-205	0.320183	0.933	0.834	1.82837e-200	M03
ASAP1	1.57552e-204	0.330594	0.355	0.207	3.7406e-200	M03
RTN4	1.93955e-204	0.344087	0.842	0.665	4.60488e-200	M03
MOB1A	2.809e-204	0.330455	0.734	0.565	6.66913e-200	M03
TBC1D2	3.45746e-204	0.281389	0.354	0.204	8.20869e-200	M03
TLR4	3.90501e-204	0.325403	0.395	0.238	9.27126e-200	M03
CD109	4.56909e-203	0.267169	0.188	0.081	1.08479e-198	M03
ST14	1.02802e-202	0.262414	0.321	0.177	2.44071e-198	M03
CLTC	2.57257e-202	0.33351	0.561	0.39	6.10779e-198	M03
SMIM29	2.88127e-202	0.299012	0.453	0.285	6.84072e-198	M03
PRCP	4.20244e-201	0.307766	0.319	0.177	9.97744e-197	M03				73402	CCN(CC)CCOC(=O)C1(CCCC1)c1ccccc1
HK2	4.26752e-201	0.331998	0.35	0.205	1.0132e-196	M03
ADA2	7.35371e-201	0.334955	0.65	0.46	1.74592e-196	M03
FOSB	1.4982e-200	0.296786	0.411	0.241	3.55702e-196	M03
RRAGC	2.13706e-200	0.280445	0.434	0.269	5.07381e-196	M03
LITAF	1.37082e-199	0.259897	0.849	0.706	3.2546e-195	M03
ENPP2	2.14058e-199	0.250901	0.172	0.072	5.08217e-195	M03
TDP2	3.69157e-199	0.295292	0.382	0.229	8.76452e-195	M03
ZNF638	9.8872e-199	0.539969	0.374	0.232	2.34742e-194	M03
LAP3	8.7204e-198	0.31992	0.802	0.631	2.0704e-193	M03
TLN1	1.87097e-195	0.326662	0.636	0.458	4.44206e-191	M03
RASGEF1B	3.04928e-195	0.30421	0.529	0.351	7.23961e-191	M03
AC015912.3	6.25868e-192	0.267687	0.369	0.212	1.48593e-187	M03
MAPK6	7.47153e-191	0.266404	0.391	0.235	1.77389e-186	M03
TMEM251	1.20167e-190	0.34836	0.342	0.203	2.85301e-186	M03
FNDC3B	2.30947e-190	0.291587	0.603	0.429	5.48315e-186	M03
GSTO1	9.54791e-190	0.328551	0.89	0.736	2.26686e-185	M03
TMBIM1	2.08582e-189	0.318764	0.529	0.358	4.95216e-185	M03
FERMT3	7.59096e-189	0.325563	0.585	0.415	1.80225e-184	M03
FAM49B	8.58978e-189	0.307344	0.678	0.508	2.03939e-184	M03
NAPA	1.72898e-188	0.300058	0.696	0.523	4.10495e-184	M03
ATP13A2	6.76108e-188	0.263391	0.191	0.087	1.60521e-183	M03
GK	7.6262e-188	0.268543	0.561	0.383	1.81061e-183	M03
SLC17A5	1.00946e-186	0.275467	0.302	0.169	2.39666e-182	M03
SGPL1	1.27933e-186	0.264685	0.207	0.099	3.03738e-182	M03
LACTB	2.9216e-186	0.259687	0.599	0.414	6.93645e-182	M03
TMEM38B	4.22302e-186	0.296428	0.315	0.181	1.00263e-181	M03
HEXA	5.35587e-186	0.293925	0.536	0.357	1.27159e-181	M03
PLSCR1	2.32183e-185	0.291123	0.83	0.678	5.51248e-181	M03
IQGAP1	5.18866e-185	0.333811	0.762	0.593	1.23189e-180	M03
FKBP15	1.49576e-184	0.330719	0.481	0.318	3.55122e-180	M03
WDFY1	1.70808e-184	0.28646	0.412	0.258	4.05533e-180	M03
HEBP1	1.92981e-184	0.294476	0.393	0.244	4.58174e-180	M03
PARP14	5.26232e-184	0.314825	0.705	0.53	1.24938e-179	M03
OGFRL1	1.16139e-182	0.323096	0.362	0.218	2.75736e-178	M03
DAPK1	1.20039e-182	0.290005	0.354	0.211	2.84996e-178	M03
ARHGAP10	2.99776e-181	0.265507	0.29	0.161	7.11727e-177	M03
CNDP2	2.02671e-178	0.301552	0.596	0.427	4.81181e-174	M03
C3AR1	1.26047e-177	0.259795	0.455	0.284	2.99261e-173	M03	surface			50423085	O=C(CCc1cccnc1)N1CCC(CC1)NC(=O)C(C1CCCCC1)c1ccccc1
GNPTG	1.71927e-177	0.289192	0.472	0.311	4.0819e-173	M03
MYADM	1.73252e-177	0.352899	0.536	0.369	4.11334e-173	M03
ACSL3	1.12438e-176	0.308018	0.367	0.228	2.66951e-172	M03
EPB41L3	4.80051e-176	0.266483	0.307	0.175	1.13974e-171	M03
HAMP	2.23369e-175	0.343935	0.224	0.108	5.30322e-171	M03
FLNA	2.45135e-175	0.33383	0.723	0.556	5.82001e-171	M03
METTL7B	4.31165e-173	0.414494	0.184	0.083	1.02367e-168	M03
AAED1	7.51527e-172	0.25296	0.394	0.247	1.78428e-167	M03
DDAH2	1.34782e-170	0.328754	0.548	0.381	3.2e-166	M03
H2AFY	6.99811e-170	0.32119	0.75	0.595	1.66149e-165	M03
COLGALT1	9.3344e-169	0.298511	0.42	0.271	2.21617e-164	M03
TXNRD1	1.84136e-168	0.341414	0.404	0.262	4.37177e-164	M03
HM13	3.04327e-168	0.285337	0.573	0.405	7.22532e-164	M03
RENBP	1.96549e-167	0.258375	0.378	0.234	4.66647e-163	M03
PTP4A1	2.37501e-167	0.261702	0.484	0.328	5.63874e-163	M03
MACF1	2.16828e-166	0.264108	0.427	0.275	5.14794e-162	M03
CANX	6.049e-166	0.322053	0.671	0.502	1.43615e-161	M03
FCGR3A	8.59545e-166	0.290514	0.782	0.575	2.04073e-161	M03	surface
STAT2	4.05407e-164	0.269556	0.613	0.442	9.62516e-160	M03
ME2	4.39375e-164	0.308975	0.425	0.282	1.04316e-159	M03
SDCBP	5.3714e-164	0.255196	0.929	0.769	1.27528e-159	M03
MANBA	5.24666e-163	0.263469	0.355	0.22	1.24566e-158	M03
SLC43A2	5.39301e-163	0.259512	0.422	0.272	1.28041e-158	M03
AP2S1	9.04199e-163	0.288645	0.799	0.65	2.14675e-158	M03
GRINA	1.53853e-162	0.264266	0.771	0.595	3.65277e-158	M03
RGS2	1.7899e-162	0.317598	0.232	0.118	4.24958e-158	M03
SLC38A6	5.58285e-162	0.268248	0.315	0.188	1.32548e-157	M03
CAPG	1.39658e-161	0.34409	0.879	0.725	3.31576e-157	M03
STAT1	2.0821e-161	0.292061	0.779	0.634	4.94331e-157	M03
CYTH1	1.72518e-160	0.274876	0.528	0.37	4.09593e-156	M03
SLC11A1	2.16404e-160	0.325558	0.705	0.52	5.13786e-156	M03
NFIC	2.67137e-160	0.259605	0.315	0.188	6.34236e-156	M03
C6orf62	1.01098e-159	0.284764	0.655	0.494	2.40028e-155	M03
PGD	1.69412e-159	0.321517	0.631	0.472	4.02218e-155	M03
DCXR	3.3371e-159	0.320523	0.496	0.348	7.92294e-155	M03
MIDN	6.49622e-159	0.262691	0.404	0.258	1.54233e-154	M03
OAS1	2.51344e-158	0.347641	0.75	0.591	5.96742e-154	M03
PLIN2	2.83849e-158	0.435786	0.656	0.491	6.73913e-154	M03
RAB7A	6.6626e-158	0.282512	0.728	0.576	1.58183e-153	M03
WARS	2.60453e-157	0.278468	0.682	0.521	6.18367e-153	M03
NME2	8.39157e-157	0.280152	0.679	0.486	1.99233e-152	M03
PDIA3	1.4812e-156	0.319535	0.693	0.533	3.51666e-152	M03
CTNNA1	3.67102e-156	0.251928	0.473	0.318	8.71574e-152	M03
UNC93B1	9.42655e-156	0.268048	0.512	0.353	2.23805e-151	M03
UCP2	9.54653e-156	0.335896	0.609	0.456	2.26654e-151	M03
CXCL3	8.48747e-155	0.52119	0.232	0.125	2.01509e-150	M03
ENO1	9.15466e-155	0.28884	0.787	0.645	2.1735e-150	M03
IGSF6	5.06127e-154	0.332262	0.729	0.546	1.20165e-149	M03
FCGRT	1.48979e-153	0.251833	0.765	0.554	3.53706e-149	M03	surface
PDE4DIP	5.12841e-153	0.299428	0.465	0.313	1.21759e-148	M03
H2AFJ	2.2422e-152	0.288356	0.557	0.404	5.32344e-148	M03
SYNGR2	6.51992e-152	0.316214	0.686	0.527	1.54796e-147	M03
H1F0	7.14061e-152	0.273059	0.263	0.147	1.69532e-147	M03
TMBIM6	1.06464e-151	0.29249	0.897	0.781	2.52766e-147	M03
ST3GAL1	2.44291e-151	0.273382	0.35	0.219	5.79997e-147	M03
ZFP36L1	1.12257e-150	0.26477	0.613	0.447	2.6652e-146	M03
PHACTR4	3.27188e-150	0.264506	0.349	0.221	7.7681e-146	M03
NAGK	5.83712e-150	0.26788	0.603	0.439	1.38585e-145	M03
JUND	5.04064e-148	0.272783	0.67	0.495	1.19675e-143	M03
SCPEP1	1.39596e-147	0.270197	0.529	0.368	3.3143e-143	M03
CD47	1.69515e-147	0.304547	0.723	0.578	4.02463e-143	M03
RAB5C	7.89193e-147	0.270655	0.604	0.451	1.8737e-142	M03
DPH3	1.21395e-146	0.25628	0.516	0.364	2.88216e-142	M03
APLP2	1.17697e-145	0.291228	0.83	0.658	2.79437e-141	M03
EIF4A1	3.77144e-145	0.328612	0.571	0.428	8.95416e-141	M03
FCGR2A	6.97212e-145	0.268546	0.683	0.497	1.65532e-140	M03
P4HB	7.61156e-145	0.299641	0.614	0.465	1.80714e-140	M03
SNX6	1.94384e-144	0.278306	0.653	0.499	4.61506e-140	M03
KCNMA1	8.40417e-144	0.309727	0.244	0.138	1.99532e-139	M03				67581	CCOc1ccccc1C(=O)Nc1cc(Cl)ccc1O
NOP10	4.83801e-143	0.281011	0.914	0.809	1.14864e-138	M03
ELL2	2.62161e-141	0.294628	0.362	0.236	6.22424e-137	M03
SPRED1	6.19563e-140	0.252216	0.211	0.113	1.47097e-135	M03
IL3RA	2.30284e-139	0.268988	0.257	0.146	5.46739e-135	M03
DYNC1H1	4.58279e-138	0.264775	0.487	0.348	1.08805e-133	M03
ATP1B3	4.32745e-137	0.284289	0.591	0.442	1.02742e-132	M03
GLIPR2	1.60913e-136	0.296334	0.768	0.617	3.82039e-132	M03
ADGRE5	7.77641e-136	0.327121	0.591	0.448	1.84627e-131	M03
CDV3	2.20401e-135	0.263819	0.488	0.347	5.23276e-131	M03
GSN	2.33829e-135	0.307722	0.538	0.385	5.55158e-131	M03
MAP1LC3B	9.71086e-135	0.255382	0.702	0.559	2.30555e-130	M03
SAMHD1	7.97653e-131	0.262237	0.776	0.632	1.89379e-126	M03
CXCL9	1.02029e-130	0.473507	0.184	0.093	2.42236e-126	M03
HSPA5	3.54019e-130	0.403602	0.639	0.496	8.40512e-126	M03
EREG	2.118e-128	0.281183	0.222	0.122	5.02855e-124	M03
ATP6V0E1	3.18763e-128	0.25228	0.887	0.774	7.56808e-124	M03
RNF114	6.0533e-128	0.251688	0.481	0.346	1.43717e-123	M03
WASF2	1.34258e-127	0.275823	0.55	0.412	3.18755e-123	M03
LGALS9	8.53635e-126	0.252651	0.718	0.564	2.0267e-121	M03
CBR1	1.18712e-125	0.257754	0.516	0.378	2.81847e-121	M03
MAT2A	1.85957e-125	0.250087	0.439	0.308	4.41499e-121	M03
FDX1	3.6557e-123	0.367354	0.482	0.355	8.67936e-119	M03
CLTA	7.03585e-123	0.26757	0.754	0.619	1.67045e-118	M03
ANXA1	9.06272e-123	0.285608	0.886	0.77	2.15167e-118	M03
OSBPL8	1.36079e-122	0.321826	0.441	0.315	3.2308e-118	M03
RPN2	5.20876e-119	0.268698	0.581	0.437	1.23666e-114	M03
PDIA6	1.55598e-118	0.266187	0.582	0.443	3.69421e-114	M03
CYP1B1	3.34324e-117	0.401402	0.214	0.117	7.93751e-113	M03
EGR2	9.62716e-117	0.309183	0.324	0.208	2.28568e-112	M03
CSF1	1.83396e-116	0.272567	0.237	0.138	4.35418e-112	M03
RDX	2.88571e-115	0.261606	0.394	0.273	6.85124e-111	M03
CD4	3.48394e-115	0.282745	0.363	0.246	8.27158e-111	M03
ACP5	2.21722e-113	0.327945	0.78	0.61	5.26412e-109	M03
ITGB2	9.86599e-110	0.255976	0.769	0.623	2.34238e-105	M03
RPS27L	1.2112e-106	0.252714	0.879	0.76	2.87564e-102	M03
INSIG1	3.31477e-97	0.387226	0.3	0.198	7.86993e-93	M03
LRRFIP1	4.58802e-95	0.260309	0.792	0.664	1.08929e-90	M03
C1QC	0	2.59568	0.942	0.477	0	M04
NUPR1	0	2.2307	0.922	0.397	0	M04
HLA-DQA2	0	2.20757	0.882	0.105	0	M04	surface
FN1	0	1.87152	0.868	0.349	0	M04
CCL18	0	1.59699	0.646	0.228	0	M04
HLA-DQA1	0	1.58737	0.943	0.547	0	M04	surface
CES1	0	1.53319	0.878	0.312	0	M04				10304	CN1C(=O)C(=O)c2ccccc12
SERPING1	0	1.50761	0.954	0.619	0	M04
C1QB	0	1.49441	0.944	0.524	0	M04
PLD3	0	1.47409	0.934	0.434	0	M04
IFI6	0	1.46925	0.98	0.864	0	M04
TNFSF13	0	1.45439	0.877	0.115	0	M04
COMT	0	1.38557	0.939	0.463	0	M04		COMT	3,4-dihydroxy-5-nitro-2'-[18F]fluorobenzophenone	50019329	Cc1c(Cl)c(C)[n+]([O-])c(Cl)c1-c1noc(n1)-c1cc(O)c(O)c(c1)[N+]([O-])=O
CD68	0	1.3839	0.968	0.759	0	M04
C1QA	0	1.37455	0.942	0.509	0	M04
ALDH2	0	1.24693	0.92	0.397	0	M04				23420	Oc1ccc(cc1)-c1coc2cc(O)ccc2c1=O
GRN	0	1.21608	0.971	0.779	0	M04
CD74	0	1.21354	0.996	0.963	0	M04	surface
RBP4	0	1.20079	0.761	0.192	0	M04				50019040	OC(=O)c1ccccc1NC(=O)N1CCC(CC1)c1ccccc1C(F)(F)F
MS4A7	0	1.17402	0.951	0.591	0	M04
LGALS3BP	0	1.16662	0.935	0.516	0	M04
ITM2B	0	1.16186	0.981	0.894	0	M04	surface
APOC1	0	1.14489	0.963	0.618	0	M04
MDK	0	1.14399	0.852	0.155	0	M04
PILRA	0	1.14232	0.927	0.389	0	M04
SERPINA1	0	1.11546	0.968	0.724	0	M04
APOE	0	1.09058	0.949	0.515	0	M04
CTSC	0	1.03193	0.972	0.796	0	M04
NEXN	0	1.02674	0.896	0.233	0	M04
IFIT2	0	1.02248	0.968	0.602	0	M04
HLA-C	0	1.00259	0.991	0.975	0	M04
CYP27A1	0	0.999785	0.924	0.373	0	M04				50155468	COc1ccc2C(=O)\C(CCc2c1)=C\c1ccccc1Br
ALDOA	0	0.998869	0.938	0.572	0	M04
PLA2G16	0	0.982359	0.906	0.322	0	M04
IGFBP2	0	0.963689	0.619	0.126	0	M04
MARCO	0	0.952876	0.93	0.482	0	M04
GLRX	0	0.950204	0.954	0.631	0	M04
SYNGR2	0	0.916439	0.943	0.527	0	M04
CXCL16	0	0.913516	0.946	0.58	0	M04	surface
RNASET2	0	0.899698	0.942	0.513	0	M04
FABP4	0	0.881613	0.845	0.333	0	M04				22231	CCCCC\C=C/C\C=C/CCCCCCCC(O)=O
HLA-DRB5	0	0.877062	0.953	0.71	0	M04	surface
CAPG	0	0.875516	0.96	0.733	0	M04
RAB8A	0	0.872555	0.929	0.396	0	M04
HLA-A	0	0.842431	0.995	0.978	0	M04
HMGN2	0	0.826313	0.948	0.702	0	M04
FCGR3A	0	0.825981	0.95	0.583	0	M04
TXNIP	0	0.822403	0.965	0.764	0	M04
HP	0	0.815918	0.468	0.063	0	M04
HLA-DRB1	0	0.795777	0.981	0.863	0	M04	surface
PECAM1	0	0.787069	0.904	0.268	0	M04	surface
FCGRT	0	0.786357	0.946	0.561	0	M04
HEXB	0	0.785159	0.939	0.522	0	M04				18512	CCc1nc(N)nc(N)c1-c1ccc(Cl)cc1
PLBD1	0	0.779158	0.896	0.337	0	M04
LY6E	0	0.773245	0.982	0.878	0	M04
ACP5	0	0.760525	0.949	0.615	0	M04
ATP6V0C	0	0.752216	0.931	0.513	0	M04
CALR	0	0.735206	0.944	0.597	0	M04
LRPAP1	0	0.726936	0.934	0.485	0	M04
LY86	0	0.723825	0.904	0.285	0	M04
USP30-AS1	0	0.721644	0.846	0.167	0	M04
C1orf162	0	0.72153	0.954	0.563	0	M04
FTL	0	0.716729	1	0.997	0	M04
HLA-DPA1	0	0.712776	0.98	0.819	0	M04	surface
HLA-DQB1	0	0.704604	0.949	0.622	0	M04	surface
IFIT1	0	0.700758	0.964	0.597	0	M04
DST	0	0.691611	0.821	0.126	0	M04
PPIC	0	0.686011	0.739	0.124	0	M04
TMEM176B	0	0.680975	0.624	0.209	0	M04
CITED2	0	0.680287	0.902	0.351	0	M04
PSMA6	0	0.673084	0.938	0.499	0	M04
GPNMB	0	0.672794	0.941	0.483	0	M04	surface
HNMT	0	0.670245	0.926	0.379	0	M04				50041457	CCN(CC)Cc1cc(Nc2ccnc3cc(Cl)ccc23)ccc1O
AKR1B1	0	0.663429	0.883	0.272	0	M04				7458	Oc1ccc(cc1)-c1cc(=O)c2c(O)cc(O)cc2o1
TMEM35B	0	0.661294	0.821	0.143	0	M04
NUCB1	0	0.654049	0.939	0.488	0	M04
PDE4DIP	0	0.651549	0.895	0.304	0	M04
GAA	0	0.651437	0.919	0.313	0	M04
PEBP1	0	0.650212	0.927	0.424	0	M04
PSAP	0	0.648103	0.991	0.876	0	M04
MS4A6A	0	0.64422	0.87	0.442	0	M04	surface
MS4A4A	0	0.639018	0.941	0.529	0	M04
NME2	0	0.638219	0.936	0.489	0	M04
MME	0	0.636127	0.71	0.101	0	M04	surface			21641	OC(=O)CNC(=O)C(CS)Cc1ccccc1
MNDA	0	0.635705	0.957	0.627	0	M04
CFD	0	0.635657	0.924	0.518	0	M04
SPI1	0	0.633269	0.959	0.662	0	M04
MARCH1	0	0.627233	0.902	0.287	0	M04
TSPAN4	0	0.626712	0.778	0.184	0	M04	surface
MINK1	0	0.616887	0.789	0.135	0	M04				21	COc1cc2c(Nc3ccc(Br)cc3F)ncnc2cc1OCC1CCN(C)CC1
DNASE2	0	0.615471	0.877	0.275	0	M04
CRTAP	0	0.614304	0.915	0.306	0	M04
LRP1	0	0.614	0.922	0.373	0	M04	surface
CD37	0	0.61068	0.944	0.605	0	M04	surface
STAC3	0	0.607192	0.816	0.135	0	M04
GM2A	0	0.605827	0.92	0.324	0	M04
ALOX5	0	0.600048	0.911	0.358	0	M04				4375	OC(=O)\C=C\c1ccc(O)c(O)c1
SIDT2	0	0.599015	0.875	0.218	0	M04
TENT5A	0	0.597871	0.905	0.306	0	M04
PPDPF	0	0.596496	0.963	0.758	0	M04
MIS18BP1	0	0.593899	0.852	0.218	0	M04
RMDN3	0	0.593873	0.828	0.23	0	M04
PRDX1	0	0.592222	0.96	0.778	0	M04
MGST3	0	0.590203	0.943	0.585	0	M04
JAML	0	0.587305	0.847	0.248	0	M04
MRC1	0	0.587291	0.87	0.349	0	M04	surface
C7orf50	0	0.585607	0.887	0.255	0	M04
HLA-DMB	0	0.585366	0.926	0.438	0	M04	surface
TMEM176A	0	0.583825	0.565	0.148	0	M04
OAS1	0	0.582987	0.949	0.593	0	M04
SLCO2B1	0	0.567638	0.876	0.256	0	M04	surface			5446	COCCOc1cc2ncnc(Nc3cccc(c3)C#C)c2cc1OCCOC
BLOC1S2	0	0.565501	0.915	0.381	0	M04
PPT1	0	0.561945	0.937	0.466	0	M04
PARAL1	0	0.561313	0.766	0.111	0	M04
REX1BD	0	0.559425	0.926	0.374	0	M04
TCEA3	0	0.557522	0.63	0.045	0	M04
VAT1	0	0.551095	0.876	0.307	0	M04
DBNDD2	0	0.543962	0.739	0.086	0	M04
RBX1	0	0.543888	0.954	0.685	0	M04
EDEM2	0	0.539723	0.823	0.216	0	M04
RASSF4	0	0.539285	0.791	0.156	0	M04
CD81	0	0.538982	0.955	0.578	0	M04
GRINA	0	0.536144	0.96	0.6	0	M04
GNPTG	0	0.535632	0.899	0.303	0	M04
VAMP8	0	0.535011	0.963	0.731	0	M04
PPARG	0	0.534646	0.83	0.254	0	M04		PPARG	3-(4-[2-[benzoxazol-2-yl-methylamino]ethoxy]phenyl)-2-(2-[18F]fluoroethoxy)propionic acid	50049240	CCc1ccc(CCOc2ccc(Cc3sc(=O)[nH]c3O)cc2)nc1
CXCL10	0	0.534206	0.863	0.451	0	M04
ARHGAP18	0	0.533787	0.931	0.41	0	M04
SNX2	0	0.532251	0.931	0.465	0	M04
DPEP2	0	0.532159	0.759	0.121	0	M04	surface
SCCPDH	0	0.531522	0.844	0.207	0	M04
GNG10	0	0.530596	0.875	0.282	0	M04
SEPT4	0	0.530499	0.699	0.083	0	M04
NCF2	0	0.530197	0.941	0.485	0	M04
SCIMP	0	0.529869	0.88	0.252	0	M04
CNBP	0	0.529539	0.943	0.558	0	M04
CCDC88A	0	0.528349	0.938	0.438	0	M04
C3AR1	0	0.528151	0.872	0.277	0	M04
LAPTM5	0	0.527607	0.98	0.846	0	M04
DOK2	0	0.526323	0.891	0.337	0	M04
STAC	0	0.526143	0.506	0.063	0	M04
VMO1	0	0.523959	0.777	0.234	0	M04
TYROBP	0	0.519744	0.998	0.859	0	M04
OLR1	0	0.519437	0.93	0.477	0	M04	surface
HLA-DMA	0	0.512796	0.95	0.627	0	M04	surface
OSCAR	0	0.511466	0.86	0.259	0	M04
SIGLEC1	0	0.5112	0.931	0.359	0	M04
NRIP1	0	0.509168	0.846	0.213	0	M04
KMO	0	0.508349	0.806	0.169	0	M04				50061907	NC(CC(=O)c1cccc(c1)[N+]([O-])=O)C(O)=O
TMEM14C	0	0.508226	0.908	0.303	0	M04
NR1H2	0	0.507576	0.873	0.251	0	M04				19992	OC(=O)Cc1cccc(OCCCN(CC(c2ccccc2)c2ccccc2)Cc2cccc(c2Cl)C(F)(F)F)c1
ABCG1	0	0.504358	0.818	0.212	0	M04
CTSH	0	0.501848	0.939	0.523	0	M04				50148296	CCCC[C@H](NC(=O)O[C@@H](C)Cc1ccccc1)C=O
ERP29	0	0.499267	0.936	0.497	0	M04
SCD	0	0.498845	0.848	0.29	0	M04				149345	CCCCCCCCC1=C(CCCCCCCC(O)=O)C1
GYPC	0	0.497818	0.915	0.427	0	M04	surface
RAB13	0	0.491387	0.886	0.334	0	M04
KLHDC8B	0	0.488752	0.647	0.108	0	M04
TMED10	0	0.484629	0.934	0.477	0	M04
ADTRP	0	0.484233	0.654	0.087	0	M04				195603	CCCCCCCCCCCCCC1OC(=O)\C1=C/CCCCC(N)=O
TSPAN3	0	0.482311	0.867	0.253	0	M04	surface
BLVRA	0	0.48082	0.924	0.432	0	M04
CDC42EP3	0	0.480184	0.861	0.282	0	M04
MSR1	0	0.479773	0.934	0.466	0	M04	surface
LIPA	0	0.478604	0.882	0.432	0	M04				50318688	O=C(Oc1nsnc1N1CCOCC1)N1CCOCC1
MAN2B1	0	0.474937	0.759	0.152	0	M04				50168995	O[C@@H]1CN2CCC[C@@H](O)[C@@H]2[C@@H]1O
BNIP3L	0	0.472659	0.905	0.327	0	M04
ACOT2	0	0.472641	0.779	0.143	0	M04
CAT	0	0.472155	0.839	0.241	0	M04
AZI2	0	0.470844	0.854	0.286	0	M04
RNF130	0	0.469388	0.945	0.518	0	M04
PTPMT1	0	0.466594	0.849	0.266	0	M04
COMMD9	0	0.464228	0.819	0.173	0	M04
HDDC2	0	0.462634	0.841	0.218	0	M04
TMEM219	0	0.460392	0.948	0.543	0	M04	surface
CCL23	0	0.458198	0.509	0.057	0	M04
SCPEP1	0	0.45601	0.895	0.363	0	M04
GCHFR	0	0.453011	0.911	0.432	0	M04
CHCHD10	0	0.450879	0.946	0.514	0	M04
OASL	0	0.450181	0.945	0.539	0	M04
MYD88	0	0.447804	0.911	0.386	0	M04
TOMM5	0	0.447634	0.915	0.384	0	M04
NCOA7	0	0.445566	0.877	0.301	0	M04
CCPG1	0	0.443841	0.854	0.256	0	M04
AC026369.3	0	0.443838	0.83	0.21	0	M04
MYDGF	0	0.443616	0.93	0.481	0	M04
IFI30	0	0.443476	0.968	0.685	0	M04
TKT	0	0.442454	0.925	0.483	0	M04				50230600	Cc1c(CCO)sc[n+]1Cc1ccc(C)nc1N
TBC1D4	0	0.442263	0.687	0.094	0	M04
C2orf74	0	0.440199	0.705	0.08	0	M04
PDLIM1	0	0.439672	0.76	0.197	0	M04
SHISA5	0	0.437622	0.917	0.403	0	M04
SLAMF8	0	0.435985	0.801	0.212	0	M04
NBPF14	0	0.43501	0.646	0.147	0	M04
SLC31A1	0	0.434096	0.875	0.269	0	M04	surface
CD72	0	0.433436	0.638	0.11	0	M04
APIP	0	0.432392	0.845	0.255	0	M04
SLC7A7	0	0.431351	0.923	0.383	0	M04
ADAMTSL4	0	0.431218	0.797	0.216	0	M04
TGM2	0	0.430863	0.817	0.287	0	M04				24778	CC1=CC(=O)c2ccccc2C1=O
CYB5R3	0	0.430004	0.867	0.279	0	M04
CYB5A	0	0.429019	0.9	0.343	0	M04
OSBPL1A	0	0.428521	0.814	0.176	0	M04
PTMS	0	0.427962	0.91	0.402	0	M04
LINC01914	0	0.42793	0.455	0.019	0	M04
LSM6	0	0.426992	0.914	0.38	0	M04
PKD2L1	0	0.426784	0.527	0.047	0	M04	surface
TREM1	0	0.424347	0.88	0.433	0	M04	surface
ICAM2	0	0.423215	0.814	0.19	0	M04	surface
SHTN1	0	0.420058	0.85	0.217	0	M04
ISCU	0	0.420046	0.936	0.47	0	M04
FFAR4	0	0.418997	0.624	0.098	0	M04	surface			50044849	COc1ccc(cc1)S(=O)(=O)Nc1c(C)cc(C)cc1C
RPL28	0	0.418329	0.997	0.993	0	M04
FUCA1	0	0.417252	0.75	0.146	0	M04				50065258	C[C@@H]1NC[C@@H](O)[C@H](O)[C@@H]1O
ALDH1A1	0	0.415041	0.828	0.19	0	M04				22794	O=C1N(Cc2ccccc2)c2ccccc2C1=O
ABHD5	0	0.411936	0.789	0.225	0	M04
MIF4GD	0	0.411858	0.788	0.174	0	M04
VASP	0	0.409991	0.896	0.412	0	M04
NCSTN	0	0.408633	0.83	0.222	0	M04	surface
SIGLEC7	0	0.405566	0.717	0.121	0	M04	surface
COQ2	0	0.401895	0.721	0.121	0	M04
SPARC	0	0.401316	0.61	0.098	0	M04
ZNF385A	0	0.401291	0.835	0.211	0	M04
FXYD6	0	0.401052	0.684	0.121	0	M04
ABI3	0	0.400342	0.706	0.158	0	M04
GMPR	0	0.400106	0.845	0.238	0	M04
[truncated: 286 more rows]
